# Supplementary material for: Human cellular model systems of β-thalassemia enable in-depth analysis of disease phenotype
Source: Nat Commun. 2023 Oct 6;14:6260. doi: 10.1038/s41467-023-41961-9 (PMC10558456; doi:10.1038/s41467-023-41961-9)
Supplement: Supplementary file 3 — Supplementary Data 1 [file 41467_2023_41961_MOESM3_ESM.xlsx]

## Sheet: Sheet 1
Accession	Gene name	Protein name	# PSMs	# Unique Peptides	HBB-/-/WT Baso		HBB-/-/WT Poly	Stats
					Log2FC	T Test	Log2FC	T Test
Total_Inf_Accession_Best.Accession	Total_Inf_Accession_Gene.name	Total_Inf_Accession_Protein.names	Total_Inf_Quantification.Metrics_X_PSMs	Total_Inf_Quantification.Metrics_X_Unique.Peptides	LogFC	Total_Stats_WT.Baso.2E.Baso_T.Test	LogFC2	Total_Stats
C8C504	HBB	Beta-globin	839	1	-3.8094	3.15e-05	-4.95803	0.000703365
O43175	PHGDH	D-3-phosphoglycerate dehydrogenase (3-PGDH) (EC 1.1.1.95) (2-oxoglutarate reductase) (EC 1.1.1.399) (Malate dehydrogenase) (EC 1.1.1.37)	20	15	-1.52098	0.0674875	-3.42223	0.00539652
Q9Y617	PSAT1	Phosphoserine aminotransferase (EC 2.6.1.52) (Phosphohydroxythreonine aminotransferase) (PSAT)	36	18	-2.07352	0.000963393	-3.08313	0.000548659
Q8N7B6	PACRGL	PACRG-like protein	2	1	-1.93573	0.000376652	-3.07879	8.37e-05
Q8IY95	TMEM192	Transmembrane protein 192	2	2	-1.5994	0.00115286	-2.66757	0.000305333
Q9BTE3	MCMBP	Mini-chromosome maintenance complex-binding protein (MCM-BP) (MCM-binding protein)	36	9	-0.845949	0.00397119	-2.59973	0.000607804
Q5T619	ZNF648	Zinc finger protein 648	49	1	-1.9052	0.000122269	-2.59463	0.000122608
P08243	ASNS	Asparagine synthetase [glutamine-hydrolyzing] (EC 6.3.5.4) (Cell cycle control protein TS11) (Glutamine-dependent asparagine synthetase)	32	2	-1.65997	7.43e-05	-2.56163	0.00184199
Q27J81	INF2	Inverted formin-2 (HBEBP2-binding protein C)	15	13	-1.41264	0.00355456	-2.53696	0.00123522
A8K2E3	LEPR	Leptin receptor (OB receptor)	7	5	-1.66378	0.00260394	-2.5041	0.00296883
Q9NZI8	IGF2BP1	Insulin-like growth factor 2 mRNA-binding protein 1 (IGF2 mRNA-binding protein 1) (IMP-1) (IMP1) (Coding region determinant-binding protein) (CRD-BP) (IGF-II mRNA-binding protein 1) (VICKZ family member 1) (Zipcode-binding protein 1) (ZBP-1)	32	17	-2.43556	0.0121824	-2.49912	0.0227145
Q5XTR9	HBD/HBB	Hemoglobin delta-beta fusion protein (Fragment)	100	1	-1.40538	0.000134836	-2.41631	0.00373152
Q562F6	SGO2	Shugoshin 2 (Shugoshin-2) (Shugoshin-like 2) (Tripin)	7	5	0.577747	0.119798	-2.33369	0.0218751
P07108	DBI	Acyl-CoA-binding protein (ACBP) (Diazepam-binding inhibitor) (DBI) (Endozepine) (EP)	5	3	-1.12968	0.000172221	-2.29764	0.00216583
O95864	FADS2	Acyl-CoA 6-desaturase (EC 1.14.19.3) (Delta(6) fatty acid desaturase) (D6D) (Delta(6) desaturase) (Delta-6 desaturase) (Fatty acid desaturase 2)	2	2	-1.19305	0.0555857	-2.25903	0.025761
P02008	HBZ	Hemoglobin subunit zeta (HBAZ) (Hemoglobin zeta chain) (Zeta-globin)	139	10	-1.85508	0.0463978	-2.24779	0.0354871
A0A0A0MTS7	TTN	Titin	4	1	-1.20968	0.017225	-2.24474	0.00129095
P04183	TK1	Thymidine kinase, cytosolic (EC 2.7.1.21)	25	13	-0.223789	0.090917	-2.16072	0.00122816
B2RB17		cDNA, FLJ95258, highly similar to Homo sapiens F-box protein 5 (FBXO5), mRNA	5	4	0.423018	0.120268	-2.12613	0.00980606
P51159	RAB27A	Ras-related protein Rab-27A (Rab-27) (EC 3.6.5.2) (GTP-binding protein Ram)	5	4	-1.164	0.0105935	-2.1188	0.00176192
Q8TCG1	CIP2A	Protein CIP2A (Cancerous inhibitor of PP2A) (p90 autoantigen)	6	6	0.073517	0.162059	-2.11744	0.00924755
P0DPB5	POLR1D	Protein POLR1D, isoform 2	1	1	-1.03022	0.000682133	-2.08143	0.000487725
Q9NSV4	DIAPH3	Protein diaphanous homolog 3 (Diaphanous-related formin-3) (DRF3) (MDia2)	6	5	0.0160703	0.948584	-1.99369	0.0918474
Q9BXW9	FANCD2	Fanconi anemia group D2 protein (Protein FACD2)	14	11	-0.49721	0.101973	-1.98226	0.0636621
Q9Y448	KNSTRN	Small kinetochore-associated protein (SKAP) (Kinetochore-localized astrin-binding protein) (Kinastrin) (Kinetochore-localized astrin/SPAG5-binding protein) (TRAF4-associated factor 1)	2	2	0.134991	0.531979	-1.96477	0.00836262
Q9BS40	LXN	Latexin (Endogenous carboxypeptidase inhibitor) (ECI) (Protein MUM) (Tissue carboxypeptidase inhibitor) (TCI)	18	5	-1.1093	0.000524498	-1.93511	0.00022677
B2RC06	AURKA	Aurora kinase (EC 2.7.11.1)	5	3	0.0527044	0.650828	-1.80728	0.00884775
J3KNA0	OXA1L	Mitochondrial inner membrane protein OXA1L	5	4	-1.27829	0.0123048	-1.80096	0.00278763
Q6P1R4	DUS1L	tRNA-dihydrouridine(16/17) synthase [NAD(P)(+)]-like (EC 1.3.1.-) (tRNA-dihydrouridine synthase 1-like)	3	2	-0.702653	0.0091251	-1.7694	0.0448564
Q6EEV4	POLR2M	DNA-directed RNA polymerase II subunit GRINL1A, isoforms 4/5 (DNA-directed RNA polymerase II subunit M, isoforms 4/5)	7	4	-0.851215	0.00281579	-1.7673	0.00504546
A0AVK6	E2F8	Transcription factor E2F8 (E2F-8)	3	2	0.322243	0.0643791	-1.76115	0.00344656
Q86YP4	GATAD2A	Transcriptional repressor p66-alpha (Hp66alpha) (GATA zinc finger domain-containing protein 2A)	22	17	-0.514379	0.0107733	-1.72509	0.0246202
P54687	BCAT1	Branched-chain-amino-acid aminotransferase, cytosolic (BCAT(c)) (EC 2.6.1.42) (Protein ECA39)	10	6	-1.1767	0.0129838	-1.69459	0.00180016
Q15004	PCLAF	PCNA-associated factor (Hepatitis C virus NS5A-transactivated protein 9) (HCV NS5A-transactivated protein 9) (Overexpressed in anaplastic thyroid carcinoma 1) (OEATC-1) (PCNA-associated factor of 15 kDa) (PAF15) (p15PAF) (PCNA-clamp-associated factor)	12	6	0.534159	0.0286592	-1.67278	1.27e-06
Q9UIF8	BAZ2B	Bromodomain adjacent to zinc finger domain protein 2B (hWALp4)	3	1	-0.187407	0.0411124	-1.67079	0.0109668
Q9ULW0	TPX2	Targeting protein for Xklp2 (Differentially expressed in cancerous and non-cancerous lung cells 2) (DIL-2) (Hepatocellular carcinoma-associated antigen 519) (Hepatocellular carcinoma-associated antigen 90) (Protein fls353) (Restricted expression proliferation-associated protein 100) (p100)	37	23	0.123655	0.269005	-1.65198	3.32e-05
P20248	CCNA2	Cyclin-A2 (Cyclin-A) (Cyclin A)	5	4	0.168239	0.352327	-1.64087	0.0162061
Q6PL18	ATAD2	ATPase family AAA domain-containing protein 2 (EC 3.6.1.-) (AAA nuclear coregulator cancer-associated protein) (ANCCA)	64	39	0.0965239	0.612306	-1.6332	0.00215849
P18858	LIG1	DNA ligase 1 (EC 6.5.1.1) (DNA ligase I) (Polydeoxyribonucleotide synthase [ATP] 1)	52	5	-0.199208	0.302196	-1.59813	0.019931
Q5JSH3	WDR44	WD repeat-containing protein 44 (Rabphilin-11)	25	20	-0.509332	0.0152658	-1.57539	0.00116529
Q9H8V3	ECT2	Protein ECT2 (Epithelial cell-transforming sequence 2 oncogene)	3	3	0.517815	0.0517406	-1.56365	0.0564757
Q9BXS6	NUSAP1	Nucleolar and spindle-associated protein 1 (NuSAP)	35	22	0.414826	0.0267952	-1.54168	0.00472421
Q9UNS2	COPS3	COP9 signalosome complex subunit 3 (SGN3) (Signalosome subunit 3) (JAB1-containing signalosome subunit 3)	12	7	-0.686146	0.00161569	-1.53967	0.00208682
Q16822	PCK2	Phosphoenolpyruvate carboxykinase [GTP], mitochondrial (PEPCK-M) (EC 4.1.1.32)	37	19	-0.983887	0.00336684	-1.52695	0.000249699
Q6UB35	MTHFD1L	Monofunctional C1-tetrahydrofolate synthase, mitochondrial (EC 6.3.4.3) (Formyltetrahydrofolate synthetase)	20	14	-1.3383	0.00184806	-1.52486	0.183226
Q96KB5	PBK	Lymphokine-activated killer T-cell-originated protein kinase (EC 2.7.12.2) (Cancer/testis antigen 84) (CT84) (MAPKK-like protein kinase) (Nori-3) (PDZ-binding kinase) (Spermatogenesis-related protein kinase) (SPK) (T-LAK cell-originated protein kinase)	11	7	0.0458073	0.6409	-1.4734	0.00301154
O43707	ACTN4	Alpha-actinin-4 (Non-muscle alpha-actinin 4)	149	1	-0.253698	0.0141404	-1.4666	0.00824358
P19793	RXRA	Retinoic acid receptor RXR-alpha (Nuclear receptor subfamily 2 group B member 1) (Retinoid X receptor alpha)	3	3	0.26097	0.177096	-1.46413	0.13071
Q9P270	SLAIN2	SLAIN motif-containing protein 2	7	3	-0.867075	0.0146571	-1.45773	0.00169408
P49588	AARS1	Alanine--tRNA ligase, cytoplasmic (EC 6.1.1.7) (Alanyl-tRNA synthetase) (AlaRS) (Renal carcinoma antigen NY-REN-42)	104	37	-0.843073	0.000132441	-1.45481	0.000401105
P40617	ARL4A	ADP-ribosylation factor-like protein 4A	5	3	0.0278734	0.829374	-1.44259	0.002426
P31350	RRM2	Ribonucleoside-diphosphate reductase subunit M2 (EC 1.17.4.1) (Ribonucleotide reductase small chain) (Ribonucleotide reductase small subunit)	37	15	0.321751	0.0851301	-1.43942	0.00198923
P78540	ARG2	Arginase-2, mitochondrial (EC 3.5.3.1) (Arginase II) (Kidney-type arginase) (Non-hepatic arginase) (Type II arginase)	6	5	-0.0480283	0.952487	-1.4362	0.000837557
Q9BYG3	NIFK	MKI67 FHA domain-interacting nucleolar phosphoprotein (Nucleolar phosphoprotein Nopp34) (Nucleolar protein interacting with the FHA domain of pKI-67) (hNIFK)	8	6	-0.757699	0.00942811	-1.41395	0.0812706
Q9UNX4	WDR3	WD repeat-containing protein 3	9	9	-0.404138	0.00186697	-1.41387	0.0391294
Q5VV42	CDKAL1	Threonylcarbamoyladenosine tRNA methylthiotransferase (EC 2.8.4.5) (CDK5 regulatory subunit-associated protein 1-like 1) (tRNA-t(6)A37 methylthiotransferase)	8	7	-0.389694	0.0830667	-1.40732	0.0616812
P23381	WARS1	Tryptophan--tRNA ligase, cytoplasmic (EC 6.1.1.2) (Interferon-induced protein 53) (IFP53) (Tryptophanyl-tRNA synthetase) (TrpRS) (hWRS) [Cleaved into: T1-TrpRS; T2-TrpRS]	34	15	-1.07566	0.000138885	-1.40612	0.00258374
Q15653	NFKBIB	NF-kappa-B inhibitor beta (NF-kappa-BIB) (I-kappa-B-beta) (IkB-B) (IkB-beta) (IkappaBbeta) (Thyroid receptor-interacting protein 9) (TR-interacting protein 9) (TRIP-9)	2	2	-0.71056	0.0169274	-1.40575	0.000446469
Q01831	XPC	DNA repair protein complementing XP-C cells (Xeroderma pigmentosum group C-complementing protein) (p125)	5	5	-0.875038	0.0334863	-1.39288	0.00891371
Q9BRJ6	C7orf50	Uncharacterized protein C7orf50	9	5	-0.948947	0.00647177	-1.3921	0.000283742
Q02241	KIF23	Kinesin-like protein KIF23 (Kinesin-like protein 5) (Mitotic kinesin-like protein 1)	11	8	0.664645	0.0182651	-1.38654	0.108026
Q9H845	ACAD9	Complex I assembly factor ACAD9, mitochondrial (Acyl-CoA dehydrogenase family member 9) (ACAD-9) (EC 1.3.8.-)	25	16	-0.522148	0.0119634	-1.3815	0.000136269
Q3ZCM7	TUBB8	Tubulin beta-8 chain (Tubulin beta 8 class VIII)	133	2	-0.0269406	0.936437	-1.36135	0.0722996
Q15050	RRS1	Ribosome biogenesis regulatory protein homolog	11	9	-0.756461	0.0014299	-1.35668	0.0885582
Q13422	IKZF1	DNA-binding protein Ikaros (Ikaros family zinc finger protein 1) (Lymphoid transcription factor LyF-1)	13	4	-0.16137	0.13066	-1.35537	0.0698539
Q14493	SLBP	Histone RNA hairpin-binding protein (Histone stem-loop-binding protein)	6	5	0.377152	0.133767	-1.35514	0.0112892
O95997	PTTG1	Securin (Esp1-associated protein) (Pituitary tumor-transforming gene 1 protein) (Tumor-transforming protein 1) (hPTTG)	5	3	0.876855	0.0128764	-1.35489	0.00813625
P13995	MTHFD2	Bifunctional methylenetetrahydrofolate dehydrogenase/cyclohydrolase, mitochondrial [Includes: NAD-dependent methylenetetrahydrofolate dehydrogenase (EC 1.5.1.15); Methenyltetrahydrofolate cyclohydrolase (EC 3.5.4.9)]	6	5	-0.727322	0.00588238	-1.34407	0.00108549
Q13112	CHAF1B	Chromatin assembly factor 1 subunit B (CAF-1 subunit B) (Chromatin assembly factor I p60 subunit) (CAF-I 60 kDa subunit) (CAF-I p60) (M-phase phosphoprotein 7)	6	5	-0.184116	0.362628	-1.34088	0.0146141
P52732	KIF11	Kinesin-like protein KIF11 (Kinesin-like protein 1) (Kinesin-like spindle protein HKSP) (Kinesin-related motor protein Eg5) (Thyroid receptor-interacting protein 5) (TR-interacting protein 5) (TRIP-5)	26	22	0.0401525	0.657122	-1.33626	0.000207534
Q9NQW6	ANLN	Anillin	32	26	0.371736	0.0693795	-1.32199	0.00149202
Q02818	NUCB1	Nucleobindin-1 (CALNUC)	14	12	-0.994159	0.00372255	-1.32087	0.00898115
O75330	HMMR	Hyaluronan mediated motility receptor (Intracellular hyaluronic acid-binding protein) (Receptor for hyaluronan-mediated motility) (CD antigen CD168)	21	14	-0.330915	0.0479363	-1.3143	0.000202494
Q16644	MAPKAPK3	MAP kinase-activated protein kinase 3 (MAPK-activated protein kinase 3) (MAPKAP kinase 3) (MAPKAP-K3) (MAPKAPK-3) (MK-3) (EC 2.7.11.1) (Chromosome 3p kinase) (3pK)	13	9	-1.21717	0.0601401	-1.30256	0.031449
Q14011	CIRBP	Cold-inducible RNA-binding protein (A18 hnRNP) (Glycine-rich RNA-binding protein CIRP)	24	6	-0.277841	0.489659	-1.2945	0.0384269
Q9BQ75	CMSS1	Protein CMSS1 (Cms1 ribosomal small subunit homolog)	4	4	-0.580991	0.0854707	-1.29139	0.106384
P80297	MT1X	Metallothionein-1X (MT-1X) (Metallothionein-IX) (MT-IX)	14	1	0.0285193	0.946165	-1.28447	0.0281653
Q92888	ARHGEF1	Rho guanine nucleotide exchange factor 1 (115 kDa guanine nucleotide exchange factor) (p115-RhoGEF) (p115RhoGEF) (Sub1.5)	8	8	-1.23482	0.000960011	-1.28123	0.00444729
Q99661	KIF2C	Kinesin-like protein KIF2C (Kinesin-like protein 6) (Mitotic centromere-associated kinesin) (MCAK)	32	21	0.30983	0.00861481	-1.28012	0.0980157
P49589	CARS1	Cysteine--tRNA ligase, cytoplasmic (EC 6.1.1.16) (Cysteinyl-tRNA synthetase) (CysRS)	35	2	-0.945853	0.00022013	-1.27722	0.00424921
Q9UKL3	CASP8AP2	CASP8-associated protein 2 (FLICE-associated huge protein)	6	6	-0.516441	0.0298167	-1.27609	0.0118817
Q15652	JMJD1C	Probable JmjC domain-containing histone demethylation protein 2C (EC 1.14.11.-) (Jumonji domain-containing protein 1C) (Thyroid receptor-interacting protein 8) (TR-interacting protein 8) (TRIP-8)	8	8	-0.745757	0.00259449	-1.262	0.0047816
Q5JTJ3	COA6	Cytochrome c oxidase assembly factor 6 homolog	6	3	-0.093203	0.217221	-1.25842	0.006165
Q8TEX9	IPO4	Importin-4 (Imp4) (Importin-4b) (Imp4b) (Ran-binding protein 4) (RanBP4)	11	10	-1.04584	0.0179317	-1.234	0.185516
P80294	MT1H	Metallothionein-1H (MT-1H) (Metallothionein-0) (MT-0) (Metallothionein-IH) (MT-IH)	8	3	-0.361277	0.518416	-1.23341	0.0441394
Q92599	SEPTIN8	Septin-8	17	7	-0.603333	0.0046613	-1.22474	0.00041119
P54577	YARS1	Tyrosine--tRNA ligase, cytoplasmic (EC 6.1.1.1) (Tyrosyl-tRNA synthetase) (TyrRS) [Cleaved into: Tyrosine--tRNA ligase, cytoplasmic, N-terminally processed]	79	32	-0.925124	8.06e-06	-1.21965	0.00185467
Q5TEC6	H3-2	Histone HIST2H3PS2	97	3	0.288414	0.462963	-1.21443	0.00625153
Q9Y696	CLIC4	Chloride intracellular channel protein 4 (Intracellular chloride ion channel protein p64H1)	24	13	-0.528185	0.00733999	-1.20955	0.000756088
Q9BW19	KIFC1	Kinesin-like protein KIFC1 (Kinesin-like protein 2) (Kinesin-related protein HSET)	44	25	0.324846	0.106242	-1.19893	0.000293058
P47736	RAP1GAP	Rap1 GTPase-activating protein 1 (Rap1GAP) (Rap1GAP1)	13	10	-0.107354	0.665554	-1.19166	0.016871
P49642	PRIM1	DNA primase small subunit (EC 2.7.7.102) (DNA primase 49 kDa subunit) (p49)	11	8	-0.517552	0.0631621	-1.18295	0.370107
Q15398	DLGAP5	Disks large-associated protein 5 (DAP-5) (Discs large homolog 7) (Disks large-associated protein DLG7) (Hepatoma up-regulated protein) (HURP)	31	25	0.0341464	0.560791	-1.16591	0.00574673
Q99622	C12orf57	Protein C10	2	2	-0.0962684	0.645141	-1.16546	0.00593917
Q9BX40	LSM14B	Protein LSM14 homolog B (RNA-associated protein 55B) (hRAP55B)	9	7	-0.0384505	0.81382	-1.16025	0.138755
D6W5U7	STAG3	Cohesin subunit SA-3 (HCG2024106, isoform CRA_c)	14	10	-0.508291	0.131588	-1.15282	0.012714
Q86WC4	OSTM1	Osteopetrosis-associated transmembrane protein 1 (Chloride channel 7 beta subunit)	2	2	-0.260511	0.0281745	-1.15029	0.00816546
Q9NZJ9	NUDT4	Diphosphoinositol polyphosphate phosphohydrolase 2 (DIPP-2) (EC 3.6.1.52) (Diadenosine 5',5'''-P1,P6-hexaphosphate hydrolase 2) (Nucleoside diphosphate-linked moiety X motif 4) (Nudix motif 4)	12	6	-0.347937	0.0109743	-1.14303	4.61e-05
Q9H0H5	RACGAP1	Rac GTPase-activating protein 1 (Male germ cell RacGap) (MgcRacGAP) (Protein CYK4 homolog) (CYK4) (HsCYK-4)	14	12	0.520352	0.0152432	-1.13812	0.0114002
Q53QV2	LBH	Protein LBH (hLBH) (Limb bud and heart development protein homolog)	3	2	-0.0206192	0.938936	-1.13724	0.114674
Q5JTH9	RRP12	RRP12-like protein	12	9	-0.548183	0.170005	-1.12524	0.202055
A0A0D9SG04	COBLL1	Cordon-bleu protein-like 1	6	5	-0.390108	0.0249728	-1.12442	0.014208
P61204	ARF3	ADP-ribosylation factor 3	38	3	-0.453728	0.00779444	-1.11174	0.00259893
Q9Y6A5	TACC3	Transforming acidic coiled-coil-containing protein 3 (ERIC-1)	28	21	0.118388	0.229854	-1.10175	0.00097395
Q9NWX6	THG1L	Probable tRNA(His) guanylyltransferase (EC 2.7.7.79) (Induced in high glucose-1) (IHG-1) (Interphase cytoplasmic foci protein 45) (tRNA-histidine guanylyltransferase)	5	4	-0.574356	0.00464166	-1.08106	0.00299731
Q92506	HSD17B8	(3R)-3-hydroxyacyl-CoA dehydrogenase (EC 1.1.1.n12) (17-beta-hydroxysteroid dehydrogenase 8) (17-beta-HSD 8) (HSD17B8) (3-ketoacyl-[acyl-carrier-protein] reductase alpha subunit) (KAR alpha subunit) (3-oxoacyl-[acyl-carrier-protein] reductase) (Estradiol 17-beta-dehydrogenase 8) (EC 1.1.1.62) (Protein Ke6) (Ke6) (Short chain dehydrogenase/reductase family 30C member 1) (Testosterone 17-beta-dehyd…	9	6	-0.645597	0.0524709	-1.0748	0.100052
Q96AZ6	ISG20	Interferon-stimulated gene 20 kDa protein (EC 3.1.13.1) (Estrogen-regulated transcript 45 protein) (Promyelocytic leukemia nuclear body-associated protein ISG20)	10	6	0.881114	0.00627151	-1.06774	0.00647536
Q96EK7	FAM120B	Constitutive coactivator of peroxisome proliferator-activated receptor gamma (Constitutive coactivator of PPAR-gamma) (Constitutive coactivator of PPARG) (PPARG constitutive coactivator 1) (PGCC1) (Protein FAM120B)	6	5	-0.634002	0.0227507	-1.06765	0.0229822
Q92979	EMG1	Ribosomal RNA small subunit methyltransferase NEP1 (EC 2.1.1.-) (18S rRNA (pseudouridine(1248)-N1)-methyltransferase) (18S rRNA Psi1248 methyltransferase) (Nucleolar protein EMG1 homolog) (Protein C2f) (Ribosome biogenesis protein NEP1)	7	5	-0.539597	0.0164307	-1.05783	0.0595025
P26639	TARS1	Threonine--tRNA ligase 1, cytoplasmic (EC 6.1.1.3) (Threonyl-tRNA synthetase) (ThrRS) (Threonyl-tRNA synthetase 1)	57	25	-0.689764	0.00411651	-1.05596	0.00291734
P35520	CBS	Cystathionine beta-synthase (EC 4.2.1.22) (Beta-thionase) (Serine sulfhydrase)	24	15	-0.536618	0.0403622	-1.04398	0.00301821
P11908	PRPS2	Ribose-phosphate pyrophosphokinase 2 (EC 2.7.6.1) (PPRibP) (Phosphoribosyl pyrophosphate synthase II) (PRS-II)	17	4	-0.403063	0.00714298	-1.04178	0.00208917
Q9UJY5	GGA1	ADP-ribosylation factor-binding protein GGA1 (Gamma-adaptin-related protein 1) (Golgi-localized, gamma ear-containing, ARF-binding protein 1)	7	5	-0.143791	0.376556	-1.03705	0.0364714
Q13541	EIF4EBP1	Eukaryotic translation initiation factor 4E-binding protein 1 (4E-BP1) (eIF4E-binding protein 1) (Phosphorylated heat- and acid-stable protein regulated by insulin 1) (PHAS-I)	7	3	-0.766532	0.0185412	-1.03545	0.0404886
Q96FS4	SIPA1	Signal-induced proliferation-associated protein 1 (Sipa-1) (GTPase-activating protein Spa-1) (p130 SPA-1)	8	7	0.073977	0.534717	-1.03466	0.0473186
Q15404	RSU1	Ras suppressor protein 1 (RSP-1) (Rsu-1)	12	6	-0.338484	0.325166	-1.03206	0.0052193
P33981	TTK	Dual specificity protein kinase TTK (EC 2.7.12.1) (Phosphotyrosine picked threonine-protein kinase) (PYT)	11	11	0.10614	0.559097	-1.02725	0.0477215
P82650	MRPS22	28S ribosomal protein S22, mitochondrial (MRP-S22) (S22mt) (Mitochondrial small ribosomal subunit protein mS22)	9	9	-1.14103	0.0155763	-1.02681	0.0302108
Q8WTT2	NOC3L	Nucleolar complex protein 3 homolog (NOC3 protein homolog) (Factor for adipocyte differentiation 24) (NOC3-like protein) (Nucleolar complex-associated protein 3-like protein)	9	9	-1.04611	0.0338597	-1.01477	0.049949
Q9Y3D9	MRPS23	28S ribosomal protein S23, mitochondrial (MRP-S23) (S23mt) (Mitochondrial small ribosomal subunit protein mS23)	7	5	-0.864149	0.0194281	-1.00068	0.0738084
Q9UGP8	SEC63	Translocation protein SEC63 homolog	9	9	-1.00085	0.0167495	-0.996945	0.00137874
Q8WUA7	TBC1D22A	TBC1 domain family member 22A	4	2	-0.530378	0.0323587	-0.995912	0.00119448
O43592	XPOT	Exportin-T (Exportin(tRNA)) (tRNA exportin)	23	15	-0.578681	0.00599225	-0.995462	0.0105751
P52292	KPNA2	Importin subunit alpha-1 (Karyopherin subunit alpha-2) (RAG cohort protein 1) (SRP1-alpha)	24	12	-0.223585	0.124932	-0.986551	0.00282105
F8WES2	MTAP	S-methyl-5'-thioadenosine phosphorylase	4	1	-0.169848	0.255853	-0.984985	0.00808811
Q96G46	DUS3L	tRNA-dihydrouridine(47) synthase [NAD(P)(+)]-like (EC 1.3.1.-) (tRNA-dihydrouridine synthase 3-like)	14	11	-0.68853	0.0271802	-0.980896	0.0100499
Q7Z7K0	CMC1	COX assembly mitochondrial protein homolog (Cmc1p)	3	2	-0.875563	0.0363245	-0.980531	0.169415
Q96R06	SPAG5	Sperm-associated antigen 5 (Astrin) (Deepest) (Mitotic spindle-associated protein p126) (MAP126)	7	6	-0.067125	0.76611	-0.976534	0.00543503
P50995	ANXA11	Annexin A11 (56 kDa autoantigen) (Annexin XI) (Annexin-11) (Calcyclin-associated annexin 50) (CAP-50)	7	6	-1.33573	0.00898706	-0.972296	0.00106169
Q96ER3	SAAL1	Protein SAAL1 (Synoviocyte proliferation-associated in collagen-induced arthritis protein 1) (SPACIA1)	6	5	-1.11959	0.0188016	-0.970396	0.0853671
O14867	BACH1	Transcription regulator protein BACH1 (BTB and CNC homolog 1) (HA2303)	11	11	-0.354903	0.294917	-0.966542	0.0198413
Q9NPB8	GPCPD1	Glycerophosphocholine phosphodiesterase GPCPD1 (EC 3.1.4.2) (Glycerophosphodiester phosphodiesterase 5)	25	17	-0.0109301	0.935074	-0.96311	0.00484963
P41250	GARS1	Glycine--tRNA ligase (EC 6.1.1.14) (Diadenosine tetraphosphate synthetase) (Ap4A synthetase) (EC 2.7.7.-) (Glycyl-tRNA synthetase) (GlyRS) (Glycyl-tRNA synthetase 1)	86	34	-0.766899	0.00024472	-0.960114	0.000648335
Q96GD7	CDSDA	CSDA protein	13	1	-0.141247	0.601563	-0.956756	0.064602
Q96BS2	TESC	Calcineurin B homologous protein 3 (Tescalcin) (TSC)	8	6	-0.428836	0.0299523	-0.952393	0.000856806
A0A0G2JIR1	EHMT2	Histone-lysine N-methyltransferase EHMT2	3	3	-0.275867	0.154335	-0.94622	0.0758848
P42704	LRPPRC	Leucine-rich PPR motif-containing protein, mitochondrial (130 kDa leucine-rich protein) (LRP 130) (GP130)	103	12	-0.572491	0.00805139	-0.93683	0.000918708
Q96C36	PYCR2	Pyrroline-5-carboxylate reductase 2 (P5C reductase 2) (P5CR 2) (EC 1.5.1.2)	18	8	-0.165776	0.259299	-0.935012	0.015957
O43159	RRP8	Ribosomal RNA-processing protein 8 (EC 2.1.1.-) (Cerebral protein 1) (Nucleomethylin)	10	7	-0.620788	0.0169494	-0.934472	0.151727
Q04206	RELA	Transcription factor p65 (Nuclear factor NF-kappa-B p65 subunit) (Nuclear factor of kappa light polypeptide gene enhancer in B-cells 3)	10	8	-0.407992	0.0563353	-0.930958	0.0255185
Q9Y530	OARD1	ADP-ribose glycohydrolase OARD1 (O-acetyl-ADP-ribose deacetylase 1) (EC 3.5.1.-) (Terminal ADP-ribose protein glycohydrolase 1) ([Protein ADP-ribosylglutamate] hydrolase OARD1) (EC 3.2.2.-)	12	8	-0.0305525	0.746905	-0.920944	0.00702622
Q99808	SLC29A1	Equilibrative nucleoside transporter 1 (Equilibrative nitrobenzylmercaptopurine riboside-sensitive nucleoside transporter) (Equilibrative NBMPR-sensitive nucleoside transporter) (Nucleoside transporter, es-type) (Solute carrier family 29 member 1)	17	7	-0.458107	0.0838071	-0.916922	0.0013706
Q9NVP1	DDX18	ATP-dependent RNA helicase DDX18 (EC 3.6.4.13) (DEAD box protein 18) (Myc-regulated DEAD box protein) (MrDb)	38	19	-0.693384	0.030114	-0.902216	0.0578685
Q969R2	OSBP2	Oxysterol-binding protein 2 (Oxysterol-binding protein-related protein 4) (ORP-4) (OSBP-related protein 4)	15	10	0.376028	0.0204817	-0.902129	0.00932339
Q69YH5	CDCA2	Cell division cycle-associated protein 2 (Recruits PP1 onto mitotic chromatin at anaphase protein) (Repo-Man)	16	13	0.440003	0.00631737	-0.901498	0.0648547
Q99973	TEP1	Telomerase protein component 1 (Telomerase-associated protein 1) (Telomerase protein 1) (p240) (p80 telomerase homolog)	1	1	-0.387271	0.0728408	-0.896981	0.0225452
Q07817	BCL2L1	Bcl-2-like protein 1 (Bcl2-L-1) (Apoptosis regulator Bcl-X)	5	3	0.313742	0.219209	-0.873846	0.047443
P46013	MKI67	Proliferation marker protein Ki-67 (Antigen identified by monoclonal antibody Ki-67) (Antigen KI-67) (Antigen Ki67)	301	147	0.182351	0.0454997	-0.873208	0.0257539
P34896	SHMT1	Serine hydroxymethyltransferase, cytosolic (SHMT) (EC 2.1.2.1) (Glycine hydroxymethyltransferase) (Serine methylase)	13	5	-0.428824	0.161701	-0.872331	0.115986
Q9BSJ8	ESYT1	Extended synaptotagmin-1 (E-Syt1) (Membrane-bound C2 domain-containing protein)	29	17	-0.586919	0.036985	-0.871084	0.000894573
Q92547	TOPBP1	DNA topoisomerase 2-binding protein 1 (DNA topoisomerase II-beta-binding protein 1) (TopBP1) (DNA topoisomerase II-binding protein 1)	10	8	-0.225284	0.238078	-0.870766	0.0399007
P32322	PYCR1	Pyrroline-5-carboxylate reductase 1, mitochondrial (P5C reductase 1) (P5CR 1) (EC 1.5.1.2)	13	6	-0.488095	0.00237179	-0.866201	0.0618368
A0A0A0MTC1	RNF213	E3 ubiquitin-protein ligase RNF213	12	11	-0.362045	0.0518916	-0.862713	0.000230663
P02042	HBD	Hemoglobin subunit delta (Delta-globin) (Hemoglobin delta chain)	807	3	-0.0564796	0.665571	-0.859862	0.0380452
O15235	MRPS12	28S ribosomal protein S12, mitochondrial (MRP-S12) (S12mt) (MT-RPS12) (Mitochondrial small ribosomal subunit protein uS12m)	4	3	-0.643988	0.00966617	-0.858452	0.0627703
A8K973		cDNA FLJ77998, highly similar to Homo sapiens synaptotagmin-like 4 (granuphilin-a), mRNA	5	5	-0.266399	0.0824469	-0.857963	0.00461667
P68363	TUBA1B	Tubulin alpha-1B chain (Alpha-tubulin ubiquitous) (Tubulin K-alpha-1) (Tubulin alpha-ubiquitous chain) [Cleaved into: Detyrosinated tubulin alpha-1B chain]	324	1	-0.00479974	0.936376	-0.855328	0.018307
P17858	PFKL	ATP-dependent 6-phosphofructokinase, liver type (ATP-PFK) (PFK-L) (EC 2.7.1.11) (6-phosphofructokinase type B) (Phosphofructo-1-kinase isozyme B) (PFK-B) (Phosphohexokinase)	33	14	-0.202967	0.131739	-0.852602	0.00252098
Q9UHJ6	SHPK	Sedoheptulokinase (SHK) (EC 2.7.1.14) (Carbohydrate kinase-like protein)	2	1	-0.340441	0.0546659	-0.841155	0.238049
Q8WU79	SMAP2	Stromal membrane-associated protein 2 (Stromal membrane-associated protein 1-like)	17	10	-0.45875	0.0186917	-0.839515	0.00759736
O15247	CLIC2	Chloride intracellular channel protein 2 (XAP121)	32	15	-0.483682	0.000628236	-0.83942	0.00244477
O75061	DNAJC6	Putative tyrosine-protein phosphatase auxilin (EC 3.1.3.48) (DnaJ homolog subfamily C member 6)	12	9	-0.49865	0.0551077	-0.837816	0.0339539
P26358	DNMT1	DNA (cytosine-5)-methyltransferase 1 (Dnmt1) (EC 2.1.1.37) (CXXC-type zinc finger protein 9) (DNA methyltransferase HsaI) (DNA MTase HsaI) (M.HsaI) (MCMT)	51	1	-0.0221072	0.914488	-0.835402	0.00407775
Q08ES8	RPL11	60S ribosomal protein L11	23	10	-0.402509	0.0192503	-0.828931	0.00295883
Q96GK7	FAHD2A	Fumarylacetoacetate hydrolase domain-containing protein 2A (EC 3.-.-.-)	6	4	-0.323138	0.137693	-0.822949	0.006015
Q8WWK9	CKAP2	Cytoskeleton-associated protein 2 (CTCL tumor antigen se20-10) (Tumor- and microtubule-associated protein)	15	10	0.329899	0.0385316	-0.822942	0.00512533
P15976	GATA1	Erythroid transcription factor (Eryf1) (GATA-binding factor 1) (GATA-1) (GF-1) (NF-E1 DNA-binding protein)	15	6	-0.36984	0.0214619	-0.818436	0.0271057
P30825	SLC7A1	High affinity cationic amino acid transporter 1 (CAT-1) (CAT1) (Ecotropic retroviral leukemia receptor homolog) (Ecotropic retrovirus receptor homolog) (Solute carrier family 7 member 1) (System Y+ basic amino acid transporter)	7	5	-0.177004	0.0380018	-0.808343	0.0032317
P51692	STAT5B	Signal transducer and activator of transcription 5B	25	1	-0.438923	0.00213704	-0.807827	0.0164742
P42695	NCAPD3	Condensin-2 complex subunit D3 (Non-SMC condensin II complex subunit D3) (hCAP-D3)	13	11	-0.541729	0.0937965	-0.802721	0.101983
P49454	CENPF	Centromere protein F (CENP-F) (AH antigen) (Kinetochore protein CENPF) (Mitosin)	53	44	0.422991	0.0147286	-0.788818	0.000753792
Q96PY6	NEK1	Serine/threonine-protein kinase Nek1 (EC 2.7.11.1) (Never in mitosis A-related kinase 1) (NimA-related protein kinase 1) (Renal carcinoma antigen NY-REN-55)	9	9	-0.115008	0.303615	-0.785458	0.0140512
P04818	TYMS	Thymidylate synthase (TS) (TSase) (EC 2.1.1.45)	6	6	1.35702	0.00363835	-0.783283	0.170624
O75446	SAP30	Histone deacetylase complex subunit SAP30 (30 kDa Sin3-associated polypeptide) (Sin3 corepressor complex subunit SAP30) (Sin3-associated polypeptide p30)	1	1	0.0550177	0.877148	-0.781044	0.281295
Q15695	ZRSR2P1	Putative U2 small nuclear ribonucleoprotein auxiliary factor 35 kDa subunit-related protein 1 (CCCH type zinc finger, RNA-binding motif and serine/arginine rich protein 1) (U2(RNU2) small nuclear RNA auxiliary factor 1-like 1)	5	1	-0.187102	0.57198	-0.77957	0.122701
Q6FHA6	GRAP2	GRAP2 protein (Fragment)	5	4	-0.238066	0.220506	-0.769603	0.00202895
Q9NVI1	FANCI	Fanconi anemia group I protein (Protein FACI)	27	22	-0.233469	0.279732	-0.769223	0.0759299
Q9UFW8	CGGBP1	CGG triplet repeat-binding protein 1 (CGG-binding protein 1) (20 kDa CGG-binding protein) (p20-CGGBP DNA-binding protein)	11	9	-0.0311852	0.741748	-0.768875	0.00605395
O00425	IGF2BP3	Insulin-like growth factor 2 mRNA-binding protein 3 (IGF2 mRNA-binding protein 3) (IMP-3) (IGF-II mRNA-binding protein 3) (KH domain-containing protein overexpressed in cancer) (hKOC) (VICKZ family member 3)	33	19	-0.728835	0.0103714	-0.764853	0.00359224
Q9NQS7	INCENP	Inner centromere protein	15	12	0.350233	0.07195	-0.763562	0.247894
O43663	PRC1	Protein regulator of cytokinesis 1	12	11	0.391591	0.0261566	-0.760831	0.00093541
P61006	RAB8A	Ras-related protein Rab-8A (Oncogene c-mel)	24	6	-0.421332	0.0120937	-0.756299	0.0106715
Q96EY4	TMA16	Translation machinery-associated protein 16	4	4	-0.386851	0.00570663	-0.755048	0.0227263
Q9H063	MAF1	Repressor of RNA polymerase III transcription MAF1 homolog	3	2	-0.52468	0.0195841	-0.753273	0.0381885
Q8TCT1	PHOSPHO1	Phosphoethanolamine/phosphocholine phosphatase (EC 3.1.3.75)	6	5	-0.232049	0.17293	-0.753046	0.00340352
Q9UNF0	PACSIN2	Protein kinase C and casein kinase substrate in neurons protein 2 (Syndapin-2) (Syndapin-II) (SdpII)	16	12	-0.233613	0.0268352	-0.752692	0.0181589
P48067	SLC6A9	Sodium- and chloride-dependent glycine transporter 1 (GlyT-1) (GlyT1) (Solute carrier family 6 member 9)	6	4	0.0512145	0.658391	-0.747787	0.0134283
P41162	ETV3	ETS translocation variant 3 (ETS domain transcriptional repressor PE1) (PE-1) (Mitogenic Ets transcriptional suppressor)	2	2	-0.696556	0.0451775	-0.746118	0.325738
P45973	CBX5	Chromobox protein homolog 5 (Antigen p25) (Heterochromatin protein 1 homolog alpha) (HP1 alpha)	27	10	-0.134335	0.507385	-0.746047	0.0181598
Q9H008	LHPP	Phospholysine phosphohistidine inorganic pyrophosphate phosphatase (hLHPP) (EC 3.1.3.-) (EC 3.6.1.1)	6	3	-0.473401	0.0251637	-0.742967	0.0615722
Q96PZ0	PUS7	Pseudouridylate synthase 7 homolog (EC 5.4.99.-)	4	4	-0.748122	0.0921331	-0.742769	0.00386928
Q96CP2	FLYWCH2	FLYWCH family member 2	3	2	-1.11976	0.0114268	-0.742315	0.0141043
O94851	MICAL2	[F-actin]-monooxygenase MICAL2 (EC 1.14.13.225) (Molecule interacting with CasL protein 2) (MICAL-2)	7	7	0.625579	0.0564893	-0.740987	0.0703104
P46087	NOP2	Probable 28S rRNA (cytosine(4447)-C(5))-methyltransferase (EC 2.1.1.-) (Nucleolar protein 1) (Nucleolar protein 2 homolog) (Proliferating-cell nucleolar antigen p120) (Proliferation-associated nucleolar protein p120)	19	14	-0.405981	0.020018	-0.740749	0.00690747
P08575	PTPRC	Receptor-type tyrosine-protein phosphatase C (EC 3.1.3.48) (Leukocyte common antigen) (L-CA) (T200) (CD antigen CD45)	10	2	-0.33009	0.0751556	-0.739283	0.00449235
Q9UHQ1	NARF	Nuclear prelamin A recognition factor (Iron-only hydrogenase-like protein 2) (IOP2)	10	8	-0.838109	0.00543648	-0.732967	0.0123322
P13612	ITGA4	Integrin alpha-4 (CD49 antigen-like family member D) (Integrin alpha-IV) (VLA-4 subunit alpha) (CD antigen CD49d)	13	2	-0.0372585	0.807681	-0.731507	0.0809932
Q13111	CHAF1A	Chromatin assembly factor 1 subunit A (CAF-1 subunit A) (Chromatin assembly factor I p150 subunit) (CAF-I 150 kDa subunit) (CAF-I p150) (hp150)	19	16	-0.100936	0.364256	-0.731199	0.185942
O00182	LGALS9	Galectin-9 (Gal-9) (Ecalectin) (Tumor antigen HOM-HD-21)	11	5	-0.152103	0.483064	-0.728663	0.0244989
Q9Y576	ASB1	Ankyrin repeat and SOCS box protein 1 (ASB-1)	2	2	0.00401502	0.977247	-0.725995	0.0211283
Q5JRK9	PAGE2B	Putative G antigen family E member 3 (Prostate-associated gene 2B protein) (PAGE-2B)	2	1	-0.398013	0.0428335	-0.720094	0.0280872
P48147	PREP	Prolyl endopeptidase (PE) (EC 3.4.21.26) (Post-proline cleaving enzyme)	27	21	-0.821703	5.98e-05	-0.717717	0.00558708
Q96FW1	OTUB1	Ubiquitin thioesterase OTUB1 (EC 3.4.19.12) (Deubiquitinating enzyme OTUB1) (OTU domain-containing ubiquitin aldehyde-binding protein 1) (Otubain-1) (hOTU1) (Ubiquitin-specific-processing protease OTUB1)	18	8	-0.454353	0.00121123	-0.717471	0.0228228
Q9Y3A4	RRP7A	Ribosomal RNA-processing protein 7 homolog A (Gastric cancer antigen Zg14)	5	4	-0.401319	0.118011	-0.717141	0.335263
A8K7Z3		cDNA FLJ77229, highly similar to Homo sapiens GRIP1 associated protein 1 (GRIPAP1), transcript variant 1, mRNA	17	15	0.0144286	0.947265	-0.71653	0.0225213
P78347	GTF2I	General transcription factor II-I (GTFII-I) (TFII-I) (Bruton tyrosine kinase-associated protein 135) (BAP-135) (BTK-associated protein 135) (SRF-Phox1-interacting protein) (SPIN) (Williams-Beuren syndrome chromosomal region 6 protein)	31	22	-0.73731	0.0259318	-0.716187	0.146555
A0A494C0R8	CLUH	Clustered mitochondria protein homolog	18	16	-0.828691	0.0142491	-0.716098	0.0486386
O14933	UBE2L6	Ubiquitin/ISG15-conjugating enzyme E2 L6 (EC 2.3.2.23) (E2 ubiquitin-conjugating enzyme L6) (Retinoic acid-induced gene B protein) (RIG-B) (UbcH8) (Ubiquitin carrier protein L6) (Ubiquitin-protein ligase L6)	6	2	-0.403336	0.0319381	-0.708567	0.334287
P09884	POLA1	DNA polymerase alpha catalytic subunit (EC 2.7.7.7) (DNA polymerase alpha catalytic subunit p180)	18	15	-0.288269	0.12889	-0.707405	0.213437
P61160	ACTR2	Actin-related protein 2 (Actin-like protein 2)	13	4	-0.274783	0.0640408	-0.707247	0.00414769
Q9C035	TRIM5	Tripartite motif-containing protein 5 (EC 2.3.2.27) (RING finger protein 88) (RING-type E3 ubiquitin transferase TRIM5)	3	2	-0.882153	0.000245535	-0.706819	0.0156811
Q96AJ9	VTI1A	Vesicle transport through interaction with t-SNAREs homolog 1A (Vesicle transport v-SNARE protein Vti1-like 2) (Vti1-rp2)	7	5	-0.248604	0.0270145	-0.705163	0.02925
Q14061	COX17	Cytochrome c oxidase copper chaperone	5	3	-0.366808	0.0246345	-0.69982	0.000775777
Q14192	FHL2	Four and a half LIM domains protein 2 (FHL-2) (LIM domain protein DRAL) (Skeletal muscle LIM-protein 3) (SLIM-3)	15	11	-0.22442	0.342237	-0.696208	0.0874782
P35241	RDX	Radixin	71	16	-0.268191	0.0473163	-0.694573	0.00102769
Q9H2P9	DPH5	Diphthine methyl ester synthase (EC 2.1.1.314) (Diphthamide biosynthesis methyltransferase)	2	2	-0.668385	0.0758736	-0.686329	0.0741082
P12004	PCNA	Proliferating cell nuclear antigen (PCNA) (Cyclin)	59	15	0.0278256	0.74426	-0.68394	0.0329809
Q13371	PDCL	Phosducin-like protein (PHLP)	8	5	0.215783	0.385923	-0.680047	0.023003
Q9NR33	POLE4	DNA polymerase epsilon subunit 4 (DNA polymerase II subunit 4) (DNA polymerase epsilon subunit p12)	2	1	-0.213016	0.0662286	-0.678883	0.0666583
P06493	CDK1	Cyclin-dependent kinase 1 (CDK1) (EC 2.7.11.22) (EC 2.7.11.23) (Cell division control protein 2 homolog) (Cell division protein kinase 1) (p34 protein kinase)	33	12	-0.0193284	0.881925	-0.677267	0.0867665
P11388	TOP2A	DNA topoisomerase 2-alpha (EC 5.6.2.2) (DNA topoisomerase II, alpha isozyme)	91	36	0.0850166	0.674571	-0.676814	0.0127529
Q9H4H8	FAM83D	Protein FAM83D (Spindle protein CHICA)	6	5	0.11146	0.02515	-0.675279	0.0181145
P82663	MRPS25	28S ribosomal protein S25, mitochondrial (MRP-S25) (S25mt) (Mitochondrial small ribosomal subunit protein mS25)	4	3	-0.588916	0.000111484	-0.674115	0.00345496
Q9UI30	TRMT112	Multifunctional methyltransferase subunit TRM112-like protein (tRNA methyltransferase 112 homolog)	7	4	-0.203557	0.431768	-0.670144	0.267053
Q16621	NFE2	Transcription factor NF-E2 45 kDa subunit (Leucine zipper protein NF-E2) (Nuclear factor, erythroid-derived 2 45 kDa subunit) (p45 NF-E2)	10	6	0.267325	0.120341	-0.665083	0.0166428
P14635	CCNB1	G2/mitotic-specific cyclin-B1	4	4	0.362768	0.161269	-0.656441	0.0437368
Q9Y6M1	IGF2BP2	Insulin-like growth factor 2 mRNA-binding protein 2 (IGF2 mRNA-binding protein 2) (IMP-2) (Hepatocellular carcinoma autoantigen p62) (IGF-II mRNA-binding protein 2) (VICKZ family member 2)	22	13	-0.161525	0.346708	-0.656074	0.00109814
P42166	TMPO	Lamina-associated polypeptide 2, isoform alpha (Thymopoietin isoform alpha) (TP alpha) (Thymopoietin-related peptide isoform alpha) (TPRP isoform alpha) [Cleaved into: Thymopoietin (TP) (Splenin); Thymopentin (TP5)]	91	24	-0.134182	0.0955891	-0.654455	0.0362416
P25791	LMO2	Rhombotin-2 (Cysteine-rich protein TTG-2) (LIM domain only protein 2) (LMO-2) (T-cell translocation protein 2)	6	6	0.29605	0.121246	-0.647505	0.259119
Q9Y5N6	ORC6	Origin recognition complex subunit 6	2	2	-0.464252	0.0167117	-0.646936	0.0132765
P08195	SLC3A2	4F2 cell-surface antigen heavy chain (4F2hc) (4F2 heavy chain antigen) (Lymphocyte activation antigen 4F2 large subunit) (Solute carrier family 3 member 2) (CD antigen CD98)	33	18	-0.354706	0.0122781	-0.646369	0.000812975
Q06203	PPAT	Amidophosphoribosyltransferase (ATase) (EC 2.4.2.14) (Glutamine phosphoribosylpyrophosphate amidotransferase) (GPAT)	12	9	0.0113007	0.926022	-0.644826	0.000587004
O14548	COX7A2L	Cytochrome c oxidase subunit 7A-related protein, mitochondrial (COX7a-related protein) (Cytochrome c oxidase subunit VIIa-related protein) (EB1)	7	6	-0.83349	0.0332688	-0.64361	0.0222769
Q99618	CDCA3	Cell division cycle-associated protein 3 (Gene-rich cluster protein C8) (Trigger of mitotic entry protein 1) (TOME-1)	10	7	0.243049	0.138111	-0.64273	0.00521406
A0A0U1RRL7	MMP24OS	Protein MMP24OS (MMP24 opposite strand)	3	2	-0.382288	0.140073	-0.641144	0.00756344
Q6P3X3	TTC27	Tetratricopeptide repeat protein 27 (TPR repeat protein 27)	5	3	-0.426376	0.0306736	-0.639844	0.000656719
O94826	TOMM70	Mitochondrial import receptor subunit TOM70 (Mitochondrial precursor proteins import receptor) (Translocase of outer membrane 70 kDa subunit) (Translocase of outer mitochondrial membrane protein 70)	47	14	-0.35536	0.00471414	-0.637513	0.0186584
P41252	IARS1	Isoleucine--tRNA ligase, cytoplasmic (EC 6.1.1.5) (Isoleucyl-tRNA synthetase) (IRS) (IleRS)	65	38	-0.418386	0.00975321	-0.636672	0.00295406
F8W785	GOLIM4	Golgi integral membrane protein 4	17	10	-0.268119	0.189131	-0.635438	0.00468434
B7Z6D1		cDNA FLJ57430, highly similar to DNA-directed RNA polymerase II 33 kDa polypeptide	12	6	-0.124791	0.44613	-0.635019	0.0268308
Q06187	BTK	Tyrosine-protein kinase BTK (EC 2.7.10.2) (Agammaglobulinemia tyrosine kinase) (ATK) (B-cell progenitor kinase) (BPK) (Bruton tyrosine kinase)	27	15	-0.235224	0.0164256	-0.634583	0.00394247
Q6DN90	IQSEC1	IQ motif and SEC7 domain-containing protein 1 (ADP-ribosylation factors guanine nucleotide-exchange protein 100) (ADP-ribosylation factors guanine nucleotide-exchange protein 2) (Brefeldin-resistant Arf-GEF 2 protein) (BRAG2)	19	15	-0.168229	0.190773	-0.633585	0.00274115
Q02218	OGDH	2-oxoglutarate dehydrogenase, mitochondrial (EC 1.2.4.2) (2-oxoglutarate dehydrogenase complex component E1) (OGDC-E1) (Alpha-ketoglutarate dehydrogenase)	34	16	-0.301094	0.00887098	-0.630324	0.00445747
Q16539	MAPK14	Mitogen-activated protein kinase 14 (MAP kinase 14) (MAPK 14) (EC 2.7.11.24) (Cytokine suppressive anti-inflammatory drug-binding protein) (CSAID-binding protein) (CSBP) (MAP kinase MXI2) (MAX-interacting protein 2) (Mitogen-activated protein kinase p38 alpha) (MAP kinase p38 alpha) (Stress-activated protein kinase 2a) (SAPK2a)	16	11	-0.165046	0.305729	-0.630178	0.0337768
Q13315	ATM	Serine-protein kinase ATM (EC 2.7.11.1) (Ataxia telangiectasia mutated) (A-T mutated)	15	9	-0.705599	0.00608375	-0.627829	0.0769542
A0A0B4J2D5	GATD3B	Putative glutamine amidotransferase-like class 1 domain-containing protein 3B, mitochondrial (Keio novel protein-I) (KNP-I) (Protein GT335) (Protein HES1)	15	8	-0.603397	0.0070195	-0.627702	0.0150383
Q15054	POLD3	DNA polymerase delta subunit 3 (DNA polymerase delta subunit C) (DNA polymerase delta subunit p66) (DNA polymerase delta subunit p68)	12	8	-0.0818528	0.569518	-0.626838	0.100109
Q9BTY7	HGH1	Protein HGH1 homolog	8	6	-0.514365	0.0141076	-0.622937	0.242658
Q56VL3	OCIAD2	OCIA domain-containing protein 2 (Ovarian carcinoma immunoreactive antigen-like protein)	5	5	-1.22959	0.00723108	-0.613809	0.127307
O95182	NDUFA7	NADH dehydrogenase [ubiquinone] 1 alpha subcomplex subunit 7 (Complex I-B14.5a) (CI-B14.5a) (NADH-ubiquinone oxidoreductase subunit B14.5a)	9	8	-0.212299	0.299155	-0.611834	0.110007
Q8IV48	ERI1	3'-5' exoribonuclease 1 (EC 3.1.-.-) (3'-5' exonuclease ERI1) (Eri-1 homolog) (Histone mRNA 3'-end-specific exoribonuclease) (Histone mRNA 3'-exonuclease 1) (Protein 3'hExo) (HEXO)	10	8	-0.117069	0.604708	-0.611375	0.102693
Q8TDB6	DTX3L	E3 ubiquitin-protein ligase DTX3L (EC 2.3.2.27) (B-lymphoma- and BAL-associated protein) (Protein deltex-3-like) (RING-type E3 ubiquitin transferase DTX3L) (Rhysin-2) (Rhysin2)	7	6	-0.0498165	0.675987	-0.61003	0.135287
O75717	WDHD1	WD repeat and HMG-box DNA-binding protein 1 (Acidic nucleoplasmic DNA-binding protein 1) (And-1)	38	25	-0.169274	0.332755	-0.608651	0.10622
Q13459	MYO9B	Unconventional myosin-IXb (Unconventional myosin-9b)	10	9	0.160279	0.250882	-0.60703	0.0145503
Q9NVP2	ASF1B	Histone chaperone ASF1B (Anti-silencing function protein 1 homolog B) (hAsf1) (hAsf1b) (CCG1-interacting factor A-II) (CIA-II) (hCIA-II)	4	2	0.278213	0.142293	-0.606778	0.397754
P07814	EPRS1	Bifunctional glutamate/proline--tRNA ligase (Bifunctional aminoacyl-tRNA synthetase) (Cell proliferation-inducing gene 32 protein) (Glutamatyl-prolyl-tRNA synthetase) [Includes: Glutamate--tRNA ligase (EC 6.1.1.17) (Glutamyl-tRNA synthetase) (GluRS); Proline--tRNA ligase (EC 6.1.1.15) (Prolyl-tRNA synthetase)]	139	59	-0.471882	0.011746	-0.60184	0.00588911
Q16181	SEPTIN7	Septin-7 (CDC10 protein homolog)	26	1	-0.30112	0.000154661	-0.598395	0.0012971
Q9NQ35	NRIP3	Nuclear receptor-interacting protein 3 (Sarcoma antigen NY-SAR-105)	4	2	0.575683	0.0601274	-0.596639	0.411967
Q9NTJ3	SMC4	Structural maintenance of chromosomes protein 4 (SMC protein 4) (SMC-4) (Chromosome-associated polypeptide C) (hCAP-C) (XCAP-C homolog)	89	44	0.129285	0.0668817	-0.594834	0.0300289
A8K4V4		cDNA FLJ76392, highly similar to Homo sapiens mitochondrial ribosomal protein L43 (MRPL43), transcript variant 1, mRNA	5	3	-0.320774	0.124291	-0.594218	0.0118896
Q9BXR0	QTRT1	Queuine tRNA-ribosyltransferase catalytic subunit 1 (EC 2.4.2.64) (Guanine insertion enzyme) (tRNA-guanine transglycosylase)	6	4	-0.385654	0.0428839	-0.594069	0.00527878
P09211	GSTP1	Glutathione S-transferase P (EC 2.5.1.18) (GST class-pi) (GSTP1-1)	18	8	-0.889016	0.181378	-0.594048	0.400087
Q8TDP1	RNASEH2C	Ribonuclease H2 subunit C (RNase H2 subunit C) (Aicardi-Goutieres syndrome 3 protein) (AGS3) (RNase H1 small subunit) (Ribonuclease HI subunit C)	8	5	0.0290954	0.782741	-0.59326	0.141533
Q9HCE1	MOV10	Helicase MOV-10 (EC 3.6.4.13) (Armitage homolog) (Moloney leukemia virus 10 protein)	14	13	-0.360697	0.230108	-0.592878	0.0986247
E9PIF1	CD81	CD81 antigen	5	3	-0.42608	0.0496926	-0.591682	0.00219154
Q96B01	RAD51AP1	RAD51-associated protein 1 (HsRAD51AP1) (RAD51-interacting protein)	3	2	-0.156112	0.339552	-0.589888	0.0465463
Q9BQF6	SENP7	Sentrin-specific protease 7 (EC 3.4.22.-) (SUMO-1-specific protease 2) (Sentrin/SUMO-specific protease SENP7)	2	2	-0.307109	0.144866	-0.589507	0.0305626
Q9UJC5	SH3BGRL2	SH3 domain-binding glutamic acid-rich-like protein 2 (Fovea-associated SH3 domain-binding protein)	3	2	-0.114102	0.636369	-0.58501	0.124854
Q86UV5	USP48	Ubiquitin carboxyl-terminal hydrolase 48 (EC 3.4.19.12) (Deubiquitinating enzyme 48) (Ubiquitin thioesterase 48) (Ubiquitin-specific peptidase 48) (Ubiquitin-specific protease 48) (Ubiquitin-specific-processing protease 48)	21	15	-0.147246	0.232163	-0.583898	0.0639828
E9PAU2	RAVER1	Ribonucleoprotein PTB-binding 1	17	12	-0.128076	0.121284	-0.583633	0.00521507
Q4VC31	MIX23	Protein MIX23 (Coiled-coil domain-containing protein 58)	4	3	-0.242586	0.0319294	-0.582448	0.150418
P15121	AKR1B1	Aldo-keto reductase family 1 member B1 (EC 1.1.1.300) (EC 1.1.1.372) (EC 1.1.1.54) (Aldehyde reductase) (Aldose reductase) (AR) (EC 1.1.1.21)	5	3	-1.02682	0.000204718	-0.580633	0.0405556
Q9P2J5	LARS1	Leucine--tRNA ligase, cytoplasmic (EC 6.1.1.4) (Leucyl-tRNA synthetase) (LeuRS)	75	38	-0.566268	0.00262238	-0.579664	0.0132734
Q04837	SSBP1	Single-stranded DNA-binding protein, mitochondrial (Mt-SSB) (MtSSB) (PWP1-interacting protein 17)	13	5	-0.416069	0.0110301	-0.579281	0.00357351
Q9H410	DSN1	Kinetochore-associated protein DSN1 homolog	4	4	-0.378043	0.0643076	-0.579025	0.350235
Q9H0F6	SHARPIN	Sharpin (Shank-associated RH domain-interacting protein) (Shank-interacting protein-like 1) (hSIPL1)	3	3	-0.19493	0.0992919	-0.574515	0.0651102
Q9ULP9	TBC1D24	TBC1 domain family member 24	6	4	-0.434647	0.016649	-0.565347	0.0687023
Q9P0W2	HMG20B	SWI/SNF-related matrix-associated actin-dependent regulator of chromatin subfamily E member 1-related (SMARCE1-related protein) (BRCA2-associated factor 35) (HMG box-containing protein 20B) (HMG domain-containing protein 2) (HMG domain-containing protein HMGX2) (Sox-like transcriptional factor) (Structural DNA-binding protein BRAF35)	5	5	-0.412077	0.10483	-0.564847	0.265338
P00374	DHFR	Dihydrofolate reductase (EC 1.5.1.3)	18	11	0.0528077	0.806314	-0.56432	0.125901
Q8IX07	ZFPM1	Zinc finger protein ZFPM1 (Friend of GATA protein 1) (FOG-1) (Friend of GATA 1) (Zinc finger protein 89A) (Zinc finger protein multitype 1)	11	10	-0.0488181	0.76608	-0.562311	0.0116993
Q9NR30	DDX21	Nucleolar RNA helicase 2 (EC 3.6.4.13) (DEAD box protein 21) (Gu-alpha) (Nucleolar RNA helicase Gu) (Nucleolar RNA helicase II) (RH II/Gu)	58	30	-0.575472	0.0109748	-0.561795	0.0811325
Q9NWY4	HPF1	Histone PARylation factor 1	7	6	0.0405127	0.847773	-0.561291	0.175169
O95073	FSBP	Fibrinogen silencer-binding protein	1	1	-0.188805	0.430727	-0.559255	0.0876156
Q9NRZ9	HELLS	Lymphoid-specific helicase (EC 3.6.4.-) (Proliferation-associated SNF2-like protein) (SWI/SNF2-related matrix-associated actin-dependent regulator of chromatin subfamily A member 6)	12	10	-0.0168762	0.868669	-0.556354	0.158071
Q96T23	RSF1	Remodeling and spacing factor 1 (Rsf-1) (HBV pX-associated protein 8) (Hepatitis B virus X-associated protein) (p325 subunit of RSF chromatin-remodeling complex)	23	20	0.0532231	0.878336	-0.555365	0.418065
P52815	MRPL12	39S ribosomal protein L12, mitochondrial (L12mt) (MRP-L12) (5c5-2) (Mitochondrial large ribosomal subunit protein bL12m)	11	6	-0.945838	9.18e-05	-0.554932	0.000832138
Q7Z4H7	HAUS6	HAUS augmin-like complex subunit 6	10	9	-0.062708	0.527158	-0.554332	0.15444
Q9BUL9	RPP25	Ribonuclease P protein subunit p25 (RNase P protein subunit p25) (EC 3.1.26.5)	4	3	-0.121222	0.203812	-0.544745	0.113971
Q6SPF0	SAMD1	Sterile alpha motif domain-containing protein 1 (SAM domain-containing protein 1) (Atherin)	13	9	0.54689	0.00937381	-0.542533	0.0184654
O14730	RIOK3	Serine/threonine-protein kinase RIO3 (EC 2.7.11.1) (RIO kinase 3) (sudD homolog)	9	7	-0.298963	0.19998	-0.541789	0.00100071
P61024	CKS1B	Cyclin-dependent kinases regulatory subunit 1 (CKS-1)	5	2	0.322292	0.0786227	-0.540699	0.229143
Q9BVP2	GNL3	Guanine nucleotide-binding protein-like 3 (E2-induced gene 3 protein) (Novel nucleolar protein 47) (NNP47) (Nucleolar GTP-binding protein 3) (Nucleostemin)	13	12	-0.875261	0.0106941	-0.540683	0.0707577
Q9H7B2	RPF2	Ribosome production factor 2 homolog (Brix domain-containing protein 1) (Ribosome biogenesis protein RPF2 homolog)	4	2	-0.746828	0.00187314	-0.53955	0.0280522
Q5VTD9	GFI1B	Zinc finger protein Gfi-1b (Growth factor independent protein 1B) (Potential regulator of CDKN1A translocated in CML)	4	3	-0.471305	0.0972256	-0.538634	0.542737
O43312	MTSS1	Protein MTSS 1 (Metastasis suppressor YGL-1) (Metastasis suppressor protein 1) (Missing in metastasis protein)	6	6	-0.58991	0.0729538	-0.536864	0.222968
Q9BQE3	TUBA1C	Tubulin alpha-1C chain (Alpha-tubulin 6) (Tubulin alpha-6 chain) [Cleaved into: Detyrosinated tubulin alpha-1C chain]	278	4	0.0772388	0.179516	-0.5366	0.0827603
Q9UBD5	ORC3	Origin recognition complex subunit 3 (Origin recognition complex subunit Latheo)	13	10	-0.242616	0.0517744	-0.535875	0.201569
Q96PU8	QKI	Protein quaking (Hqk) (HqkI)	15	10	-0.233511	0.00689569	-0.53469	0.0642477
Q8NCA5	FAM98A	Protein FAM98A	11	4	-0.733782	0.0106941	-0.530341	0.0380218
Q8N9T8	KRI1	Protein KRI1 homolog	9	6	-0.527202	0.00829192	-0.529413	0.103919
Q9NP79	VTA1	Vacuolar protein sorting-associated protein VTA1 homolog (Dopamine-responsive gene 1 protein) (DRG-1) (LYST-interacting protein 5) (LIP5) (SKD1-binding protein 1) (SBP1)	12	7	-0.317457	0.0185524	-0.528583	0.00139391
Q9UK97	FBXO9	F-box only protein 9 (Cross-immune reaction antigen 1) (Renal carcinoma antigen NY-REN-57)	6	6	-0.478692	0.00237273	-0.528476	0.134333
P43246	MSH2	DNA mismatch repair protein Msh2 (hMSH2) (MutS protein homolog 2)	31	21	-0.137736	0.0448253	-0.528391	0.0692158
Q6XQN6	NAPRT	Nicotinate phosphoribosyltransferase (NAPRTase) (EC 6.3.4.21) (FHA-HIT-interacting protein) (Nicotinate phosphoribosyltransferase domain-containing protein 1)	34	17	-0.257295	0.193418	-0.527376	0.014159
O00165	HAX1	HCLS1-associated protein X-1 (HS1-associating protein X-1) (HAX-1) (HS1-binding protein 1) (HSP1BP-1)	3	3	-0.584278	0.0312824	-0.526327	0.0775301
P28340	POLD1	DNA polymerase delta catalytic subunit (EC 2.7.7.7) (3'-5' exodeoxyribonuclease) (EC 3.1.11.-) (DNA polymerase subunit delta p125)	23	18	-0.233035	0.123785	-0.522558	0.0536581
Q96C01	FAM136A	Protein FAM136A	6	6	-0.464318	0.00712819	-0.522211	0.0272751
Q96IY1	NSL1	Kinetochore-associated protein NSL1 homolog	6	4	-0.145219	0.0644861	-0.521179	0.127326
Q8NAV1	PRPF38A	Pre-mRNA-splicing factor 38A	8	4	-0.0721176	0.843024	-0.519499	0.313301
Q14254	FLOT2	Flotillin-2 (Epidermal surface antigen) (ESA) (Membrane component chromosome 17 surface marker 1)	33	19	-0.362998	0.0335417	-0.51637	0.0201302
Q99880	H2BC13	Histone H2B type 1-L (Histone H2B.c) (H2B/c)	283	1	-0.348068	0.280698	-0.51595	0.0669421
Q9Y520	PRRC2C	Protein PRRC2C (BAT2 domain-containing protein 1) (HBV X-transactivated gene 2 protein) (HBV XAg-transactivated protein 2) (HLA-B-associated transcript 2-like 2) (Proline-rich and coiled-coil-containing protein 2C)	53	26	-0.316475	0.00516506	-0.514101	0.00705138
Q13895	BYSL	Bystin	8	8	-0.440033	0.0273825	-0.513981	0.125655
Q99986	VRK1	Serine/threonine-protein kinase VRK1 (EC 2.7.11.1) (Vaccinia-related kinase 1)	18	11	-0.126712	0.462107	-0.513141	0.0845787
K7EKE6	LONP1	Lon protease homolog, mitochondrial (EC 3.4.21.53) (Lon protease-like protein) (LONP) (Mitochondrial ATP-dependent protease Lon) (Serine protease 15)	47	27	-0.589642	0.00134894	-0.512658	0.00660783
O43677	NDUFC1	NADH dehydrogenase [ubiquinone] 1 subunit C1, mitochondrial (Complex I-KFYI) (CI-KFYI) (NADH-ubiquinone oxidoreductase KFYI subunit)	1	1	-0.402297	0.0436014	-0.512556	0.10597
Q9H6H4	REEP4	Receptor expression-enhancing protein 4	5	4	-0.000832666	0.998342	-0.509506	0.374353
Q8IWR1	TRIM59	Tripartite motif-containing protein 59 (RING finger protein 104) (Tumor suppressor TSBF-1)	3	3	-0.0360857	0.835218	-0.508082	0.202197
O00567	NOP56	Nucleolar protein 56 (Nucleolar protein 5A)	37	21	-0.308676	0.00688884	-0.508041	0.0505349
O43314	PPIP5K2	Inositol hexakisphosphate and diphosphoinositol-pentakisphosphate kinase 2 (EC 2.7.4.21) (EC 2.7.4.24) (Diphosphoinositol pentakisphosphate kinase 2) (Histidine acid phosphatase domain-containing protein 1) (InsP6 and PP-IP5 kinase 2) (VIP1 homolog 2) (hsVIP2)	66	14	-0.18135	0.0984304	-0.50708	0.00887311
O43805	SSNA1	Sjoegren syndrome nuclear autoantigen 1 (Nuclear autoantigen of 14 kDa)	10	7	0.00536564	0.966877	-0.505815	0.0337498
Q3YEC7	RABL6	Rab-like protein 6 (GTP-binding protein Parf) (Partner of ARF) (Rab-like protein 1) (RBEL1)	10	9	-0.529628	0.0832114	-0.505068	0.055505
Q9Y2X3	NOP58	Nucleolar protein 58 (Nucleolar protein 5)	22	13	-0.396686	0.007405	-0.504119	0.0375927
P39880	CUX1	Homeobox protein cut-like 1 (CCAAT displacement protein) (CDP) (CDP/Cux p200) (Homeobox protein cux-1) [Cleaved into: CDP/Cux p110]	8	1	-0.307697	0.0370243	-0.503308	0.0833697
P07437	TUBB	Tubulin beta chain (Tubulin beta-5 chain)	314	0	0.0634467	0.187257	-0.502994	0.0697286
Q9Y4E5	ZNF451	E3 SUMO-protein ligase ZNF451 (EC 2.3.2.-) (Coactivator for steroid receptors) (E3 SUMO-protein transferase ZNF451) (Zinc finger protein 451)	15	14	-0.213841	0.124601	-0.502834	0.0600653
Q10570	CPSF1	Cleavage and polyadenylation specificity factor subunit 1 (Cleavage and polyadenylation specificity factor 160 kDa subunit) (CPSF 160 kDa subunit)	16	13	-0.294939	0.11715	-0.501803	0.124082
Q8NBN7	RDH13	Retinol dehydrogenase 13 (EC 1.1.1.300) (Short chain dehydrogenase/reductase family 7C member 3)	6	4	-0.497728	0.0196962	-0.500085	0.0302645
P52655	GTF2A1	Transcription initiation factor IIA subunit 1 (General transcription factor IIA subunit 1) (TFIIAL) (Transcription initiation factor TFIIA 42 kDa subunit) (TFIIA-42) [Cleaved into: Transcription initiation factor IIA alpha chain (TFIIA p35 subunit); Transcription initiation factor IIA beta chain (TFIIA p19 subunit)]	3	3	0.0656227	0.674211	-0.499913	0.0885773
Q7Z401	DENND4A	C-myc promoter-binding protein (DENN domain-containing protein 4A)	17	14	-0.07905	0.483955	-0.497869	0.0585442
P33316	DUT	Deoxyuridine 5'-triphosphate nucleotidohydrolase, mitochondrial (dUTPase) (EC 3.6.1.23) (dUTP pyrophosphatase)	42	1	-0.0187916	0.782952	-0.497651	0.0227564
P82912	MRPS11	28S ribosomal protein S11, mitochondrial (MRP-S11) (S11mt) (Cervical cancer proto-oncogene 2 protein) (HCC-2) (Mitochondrial small ribosomal subunit protein uS11m)	4	4	-0.680265	0.00160242	-0.497071	0.0137293
P26583	HMGB2	High mobility group protein B2 (High mobility group protein 2) (HMG-2)	86	1	0.601031	0.0273267	-0.496479	0.00122004
Q8TF40	FNIP1	Folliculin-interacting protein 1	3	2	-0.22866	0.147886	-0.496178	0.155277
Q96T88	UHRF1	E3 ubiquitin-protein ligase UHRF1 (EC 2.3.2.27) (Inverted CCAAT box-binding protein of 90 kDa) (Nuclear protein 95) (Nuclear zinc finger protein Np95) (HuNp95) (hNp95) (RING finger protein 106) (RING-type E3 ubiquitin transferase UHRF1) (Transcription factor ICBP90) (Ubiquitin-like PHD and RING finger domain-containing protein 1) (hUHRF1) (Ubiquitin-like-containing PHD and RING finger domains pro…	17	10	-0.22398	0.405142	-0.49434	0.219576
Q8IVM0	CCDC50	Coiled-coil domain-containing protein 50 (Protein Ymer)	9	8	-0.8272	0.00887762	-0.493038	0.17976
P34897	SHMT2	Serine hydroxymethyltransferase, mitochondrial (SHMT) (EC 2.1.2.1) (Glycine hydroxymethyltransferase) (Serine methylase)	32	14	-0.37924	0.00775455	-0.49188	0.0149596
O60493	SNX3	Sorting nexin-3 (Protein SDP3)	28	9	-0.00103311	0.989055	-0.491712	0.0260326
Q9BQ39	DDX50	ATP-dependent RNA helicase DDX50 (EC 3.6.4.13) (DEAD box protein 50) (Gu-beta) (Nucleolar protein Gu2)	12	7	-0.721006	0.00990183	-0.49114	0.0328627
Q5TDH0	DDI2	Protein DDI1 homolog 2 (EC 3.4.23.-)	34	14	0.00888199	0.837213	-0.488325	0.0399244
Q13151	HNRNPA0	Heterogeneous nuclear ribonucleoprotein A0 (hnRNP A0)	22	8	-0.418982	0.0286382	-0.486958	0.0694057
Q86Y39	NDUFA11	NADH dehydrogenase [ubiquinone] 1 alpha subcomplex subunit 11 (Complex I-B14.7) (CI-B14.7) (NADH-ubiquinone oxidoreductase subunit B14.7)	4	3	-0.144823	0.426422	-0.486866	0.021069
O75475	PSIP1	PC4 and SFRS1-interacting protein (CLL-associated antigen KW-7) (Dense fine speckles 70 kDa protein) (DFS 70) (Lens epithelium-derived growth factor) (Transcriptional coactivator p75/p52)	52	29	-0.0881459	0.133662	-0.483466	0.00222067
Q9NPH2	ISYNA1	Inositol-3-phosphate synthase 1 (IPS 1) (EC 5.5.1.4) (Myo-inositol 1-phosphate synthase) (MI-1-P synthase) (MIP synthase) (hIPS) (Myo-inositol 1-phosphate synthase A1) (hINO1)	2	1	0.156509	0.0837324	-0.482386	0.0177717
Q9UG63	ABCF2	ATP-binding cassette sub-family F member 2 (Iron-inhibited ABC transporter 2)	22	16	-0.399257	0.0303818	-0.481958	0.0599672
I6R1A7	HLA-A	MHC class I antigen (Fragment)	6	0	-0.333379	0.0649316	-0.479531	0.0672176
Q9UMY1	NOL7	Nucleolar protein 7 (Nucleolar protein of 27 kDa)	5	5	-0.325046	0.0845431	-0.479176	0.234539
P36954	POLR2I	DNA-directed RNA polymerase II subunit RPB9 (RNA polymerase II subunit B9) (DNA-directed RNA polymerase II subunit I) (RNA polymerase II 14.5 kDa subunit) (RPB14.5)	4	3	-0.249061	0.0414313	-0.477796	0.122237
P24941	CDK2	Cyclin-dependent kinase 2 (EC 2.7.11.22) (Cell division protein kinase 2) (p33 protein kinase)	17	8	0.3043	0.056913	-0.477716	0.0160827
Q96HP4	OXNAD1	Oxidoreductase NAD-binding domain-containing protein 1 (EC 1.-.-.-)	2	1	-0.254204	0.166198	-0.47624	0.0804695
Q8TDN6	BRIX1	Ribosome biogenesis protein BRX1 homolog (Brix domain-containing protein 2)	9	6	-0.427947	0.0958119	-0.475176	0.107191
P82970	HMGN5	High mobility group nucleosome-binding domain-containing protein 5 (Nucleosome-binding protein 1)	65	22	-0.497459	0.0539759	-0.475071	0.045434
Q9GZT3	SLIRP	SRA stem-loop-interacting RNA-binding protein, mitochondrial	9	7	-0.499897	0.0738846	-0.474543	0.125711
A0A2R8YDT1	GLUL	Glutamine synthetase (EC 6.3.1.2)	12	10	-0.0683711	0.760067	-0.474007	0.0158194
Q9Y3B7	MRPL11	39S ribosomal protein L11, mitochondrial (L11mt) (MRP-L11) (Mitochondrial large ribosomal subunit protein uL11m)	12	7	-0.533118	0.0205032	-0.473043	0.0866294
P62330	ARF6	ADP-ribosylation factor 6	9	4	0.00987706	0.891551	-0.47116	0.0162226
Q8NBT2	SPC24	Kinetochore protein Spc24 (hSpc24)	12	6	0.607471	0.0133247	-0.469696	0.0317976
Q9BX68	HINT2	Adenosine 5'-monophosphoramidase HINT2 (EC 3.9.1.-) (HINT-3) (HIT-17kDa) (Histidine triad nucleotide-binding protein 2, mitochondrial) (HINT-2) (PKCI-1-related HIT protein)	7	4	-0.308279	0.0808536	-0.469447	0.0143266
Q9P2K2	TXNDC16	Thioredoxin domain-containing protein 16	2	1	0.0693334	0.85241	-0.469061	0.0960629
Q96QE3	ATAD5	ATPase family AAA domain-containing protein 5 (Chromosome fragility-associated gene 1 protein)	7	7	-0.255505	0.392844	-0.468023	0.110356
Q15785	TOMM34	Mitochondrial import receptor subunit TOM34 (hTom34) (Translocase of outer membrane 34 kDa subunit)	7	5	-0.470492	0.221365	-0.466074	0.0111146
Q6ZRQ5	MMS22L	Protein MMS22-like (Methyl methanesulfonate-sensitivity protein 22-like)	7	4	-0.0596073	0.736389	-0.466034	0.0654503
O75955	FLOT1	Flotillin-1	22	13	-0.230913	0.191726	-0.465791	0.0128007
Q9Y4X0	AMMECR1	AMME syndrome candidate gene 1 protein	7	6	-0.482204	0.118143	-0.465743	0.289284
Q01650	SLC7A5	Large neutral amino acids transporter small subunit 1 (4F2 light chain) (4F2 LC) (4F2LC) (CD98 light chain) (Integral membrane protein E16) (E16) (L-type amino acid transporter 1) (hLAT1) (Solute carrier family 7 member 5) (y+ system cationic amino acid transporter)	15	6	-0.555425	0.0115104	-0.465383	0.0387455
Q9BRP8	PYM1	Partner of Y14 and mago (PYM homolog 1 exon junction complex-associated factor) (Protein wibg homolog)	10	5	-0.0973738	0.358285	-0.464453	0.150487
Q7L8J4	SH3BP5L	SH3 domain-binding protein 5-like (SH3BP-5-like)	4	3	-0.573873	3.56e-05	-0.463375	0.0099506
O75792	RNASEH2A	Ribonuclease H2 subunit A (RNase H2 subunit A) (EC 3.1.26.4) (Aicardi-Goutieres syndrome 4 protein) (AGS4) (RNase H(35)) (Ribonuclease HI large subunit) (RNase HI large subunit) (Ribonuclease HI subunit A)	12	8	-0.0707657	0.492587	-0.463238	0.201495
O75746	SLC25A12	Calcium-binding mitochondrial carrier protein Aralar1 (Mitochondrial aspartate glutamate carrier 1) (Solute carrier family 25 member 12)	8	4	-0.366311	0.0142727	-0.461831	0.16225
Q9NQ50	MRPL40	39S ribosomal protein L40, mitochondrial (L40mt) (MRP-L40) (Mitochondrial large ribosomal subunit protein mL40) (Nuclear localization signal-containing protein deleted in velocardiofacial syndrome) (Up-regulated in metastasis)	9	5	-0.461686	0.000540719	-0.457893	0.0488732
Q16795	NDUFA9	NADH dehydrogenase [ubiquinone] 1 alpha subcomplex subunit 9, mitochondrial (Complex I-39kD) (CI-39kD) (NADH-ubiquinone oxidoreductase 39 kDa subunit)	11	9	-0.625761	0.00181184	-0.457764	0.0283818
A6NIH7	UNC119B	Protein unc-119 homolog B	1	1	0.355518	0.088322	-0.457038	0.019383
P01857	IGHG1	Immunoglobulin heavy constant gamma 1 (Ig gamma-1 chain C region) (Ig gamma-1 chain C region EU) (Ig gamma-1 chain C region KOL) (Ig gamma-1 chain C region NIE)	13	7	0.189079	0.460629	-0.45661	0.0229217
P51398	DAP3	28S ribosomal protein S29, mitochondrial (MRP-S29) (S29mt) (Death-associated protein 3) (DAP-3) (Ionizing radiation resistance conferring protein) (Mitochondrial small ribosomal subunit protein mS29)	9	7	-0.641556	0.00146619	-0.456283	0.100823
O15554	KCNN4	Intermediate conductance calcium-activated potassium channel protein 4 (SK4) (SKCa 4) (SKCa4) (IKCa1) (IK1) (KCa3.1) (KCa4) (Putative Gardos channel)	2	2	-0.0299394	0.901349	-0.455645	0.32315
Q14240	EIF4A2	Eukaryotic initiation factor 4A-II (eIF-4A-II) (eIF4A-II) (EC 3.6.4.13) (ATP-dependent RNA helicase eIF4A-2)	59	9	-0.287971	0.332626	-0.455376	0.235195
Q8NG11	TSPAN14	Tetraspanin-14 (Tspan-14) (DC-TM4F2) (Transmembrane 4 superfamily member 14)	5	3	0.1282	0.33244	-0.452665	0.153973
P40937	RFC5	Replication factor C subunit 5 (Activator 1 36 kDa subunit) (A1 36 kDa subunit) (Activator 1 subunit 5) (Replication factor C 36 kDa subunit) (RF-C 36 kDa subunit) (RFC36)	16	10	-0.0139388	0.900908	-0.452309	0.266381
Q15058	KIF14	Kinesin-like protein KIF14	5	5	0.183744	0.245254	-0.450981	0.277199
O95239	KIF4A	Chromosome-associated kinesin KIF4A (Chromokinesin-A)	63	25	0.23943	0.026299	-0.450765	0.204695
Q99828	CIB1	Calcium and integrin-binding protein 1 (CIB) (Calcium- and integrin-binding protein) (CIBP) (Calmyrin) (DNA-PKcs-interacting protein) (Kinase-interacting protein) (KIP) (SNK-interacting protein 2-28) (SIP2-28)	4	4	-0.280733	0.471919	-0.450477	0.412272
Q9UIG0	BAZ1B	Tyrosine-protein kinase BAZ1B (EC 2.7.10.2) (Bromodomain adjacent to zinc finger domain protein 1B) (Williams syndrome transcription factor) (Williams-Beuren syndrome chromosomal region 10 protein) (Williams-Beuren syndrome chromosomal region 9 protein) (hWALp2)	39	31	0.147586	0.34162	-0.449495	0.153042
Q8NFG4	FLCN	Folliculin (BHD skin lesion fibrofolliculoma protein) (Birt-Hogg-Dube syndrome protein)	15	13	-0.0351675	0.859085	-0.449349	0.136814
O75369	FLNB	Filamin-B (FLN-B) (ABP-278) (ABP-280 homolog) (Actin-binding-like protein) (Beta-filamin) (Filamin homolog 1) (Fh1) (Filamin-3) (Thyroid autoantigen) (Truncated actin-binding protein) (Truncated ABP)	47	34	-0.986531	0.000683297	-0.448284	0.1546
P41208	CETN2	Centrin-2 (Caltractin isoform 1)	6	3	-0.218829	0.252691	-0.448147	0.131691
Q96C86	DCPS	m7GpppX diphosphatase (EC 3.6.1.59) (DCS-1) (Decapping scavenger enzyme) (Hint-related 7meGMP-directed hydrolase) (Histidine triad nucleotide-binding protein 5) (Histidine triad protein member 5) (HINT-5) (Scavenger mRNA-decapping enzyme DcpS)	12	8	-0.227367	0.0377166	-0.446688	0.0584818
P02647	APOA1	Apolipoprotein A-I (Apo-AI) (ApoA-I) (Apolipoprotein A1) [Cleaved into: Proapolipoprotein A-I (ProapoA-I); Truncated apolipoprotein A-I (Apolipoprotein A-I(1-242))]	6	2	-0.303569	0.409415	-0.446384	0.0438257
Q9H0S4	DDX47	Probable ATP-dependent RNA helicase DDX47 (EC 3.6.4.13) (DEAD box protein 47)	8	7	-0.612919	0.00672939	-0.445552	0.268951
O15355	PPM1G	Protein phosphatase 1G (EC 3.1.3.16) (Protein phosphatase 1C) (Protein phosphatase 2C isoform gamma) (PP2C-gamma) (Protein phosphatase magnesium-dependent 1 gamma)	28	15	-0.222992	0.0696604	-0.44498	0.0294797
Q7Z2T5	TRMT1L	TRMT1-like protein (EC 2.1.1.-)	20	15	-0.36619	0.0330509	-0.444048	0.00989938
O94804	STK10	Serine/threonine-protein kinase 10 (EC 2.7.11.1) (Lymphocyte-oriented kinase)	36	23	-0.105899	0.135357	-0.442845	0.00601937
Q08J23	NSUN2	RNA cytosine C(5)-methyltransferase NSUN2 (EC 2.1.1.-) (Myc-induced SUN domain-containing protein) (Misu) (NOL1/NOP2/Sun domain family member 2) (Substrate of AIM1/Aurora kinase B) (mRNA cytosine C(5)-methyltransferase) (EC 2.1.1.-) (tRNA cytosine C(5)-methyltransferase) (EC 2.1.1.-) (EC 2.1.1.203) (tRNA methyltransferase 4 homolog) (hTrm4)	28	19	-0.406154	0.0435906	-0.442687	0.161638
Q6ZUJ8	PIK3AP1	Phosphoinositide 3-kinase adapter protein 1 (B-cell adapter for phosphoinositide 3-kinase) (B-cell phosphoinositide 3-kinase adapter protein 1)	4	2	0.272382	0.354763	-0.441193	0.108688
Q14344	GNA13	Guanine nucleotide-binding protein subunit alpha-13 (G alpha-13) (G-protein subunit alpha-13)	11	7	-0.0532163	0.746514	-0.440278	0.019708
P17026	ZNF22	Zinc finger protein 22 (Zinc finger protein KOX15) (Zinc finger protein Krox-26)	2	2	-0.177322	0.254509	-0.440068	0.0821203
Q9HD33	MRPL47	39S ribosomal protein L47, mitochondrial (L47mt) (MRP-L47) (Mitochondrial large ribosomal subunit protein uL29m) (Nasopharyngeal carcinoma metastasis-related protein 1)	5	5	-0.560671	0.121049	-0.439037	0.0613614
P41223	BUD31	Protein BUD31 homolog (Protein EDG-2) (Protein G10 homolog)	14	8	0.137944	0.158635	-0.437857	0.0311078
P17542	TAL1	T-cell acute lymphocytic leukemia protein 1 (TAL-1) (Class A basic helix-loop-helix protein 17) (bHLHa17) (Stem cell protein) (T-cell leukemia/lymphoma protein 5)	9	5	0.286839	0.0784171	-0.436946	0.0499652
Q96A35	MRPL24	39S ribosomal protein L24, mitochondrial (L24mt) (MRP-L24) (Mitochondrial large ribosomal subunit protein uL24m)	3	2	-0.832039	0.00439969	-0.435947	0.191826
P39748	FEN1	Flap endonuclease 1 (FEN-1) (EC 3.1.-.-) (DNase IV) (Flap structure-specific endonuclease 1) (Maturation factor 1) (MF1) (hFEN-1)	39	14	0.126679	0.205694	-0.433405	0.0522941
Q5TBB1	RNASEH2B	Ribonuclease H2 subunit B (RNase H2 subunit B) (Aicardi-Goutieres syndrome 2 protein) (AGS2) (Deleted in lymphocytic leukemia 8) (Ribonuclease HI subunit B)	16	10	-0.005659	0.962044	-0.432062	0.207552
Q8IW19	APLF	Aprataxin and PNK-like factor (EC 3.1.-.-) (Apurinic-apyrimidinic endonuclease APLF) (PNK and APTX-like FHA domain-containing protein) (XRCC1-interacting protein 1)	2	2	-0.262045	0.199507	-0.431654	0.0312084
P09105	HBQ1	Hemoglobin subunit theta-1 (Hemoglobin theta-1 chain) (Theta-1-globin)	6	4	-0.0636513	0.609296	-0.431597	0.0504916
Q6PGP7	TTC37	Tetratricopeptide repeat protein 37 (TPR repeat protein 37) (SKI3 homolog) (Ski3) (Tricho-hepatic-enteric syndrome protein) (Thespin)	17	17	-0.310116	0.0447373	-0.430085	0.164372
P46934	NEDD4	E3 ubiquitin-protein ligase NEDD4 (EC 2.3.2.26) (Cell proliferation-inducing gene 53 protein) (HECT-type E3 ubiquitin transferase NEDD4) (Neural precursor cell expressed developmentally down-regulated protein 4) (NEDD-4)	1	1	-0.221936	0.0886003	-0.429177	0.237087
P46060	RANGAP1	Ran GTPase-activating protein 1 (RanGAP1)	44	21	0.0341755	0.543234	-0.428317	0.0286457
Q96T60	PNKP	Bifunctional polynucleotide phosphatase/kinase (DNA 5'-kinase/3'-phosphatase) (Polynucleotide kinase-3'-phosphatase) [Includes: Polynucleotide 3'-phosphatase (EC 3.1.3.32) (2'(3')-polynucleotidase); Polynucleotide 5'-hydroxyl-kinase (EC 2.7.1.78)]	13	12	-0.150044	0.253379	-0.42688	0.0542935
Q9BZD4	NUF2	Kinetochore protein Nuf2 (hNuf2) (hNuf2R) (hsNuf2) (Cell division cycle-associated protein 1)	15	13	0.885671	0.000406117	-0.425948	0.372157
Q9BQC6	MRPL57	Ribosomal protein 63, mitochondrial (hMRP63) (Mitochondrial large ribosomal subunit protein mL63) (Mitochondrial ribosomal protein 63) (Mitochondrial ribosomal protein L57)	2	2	-0.137174	0.774969	-0.424739	0.073915
P19367	HK1	Hexokinase-1 (EC 2.7.1.1) (Brain form hexokinase) (Hexokinase type I) (HK I) (Hexokinase-A)	37	25	-0.17288	0.00652368	-0.424652	0.000990666
Q9NVE7	PANK4	4'-phosphopantetheine phosphatase (EC 3.1.3.-) (Inactive pantothenic acid kinase 4) (hPanK4)	14	13	-0.127869	0.237302	-0.424097	0.0553738
Q9NVG8	TBC1D13	TBC1 domain family member 13	7	7	-0.367039	0.157693	-0.422497	0.0720468
P55769	SNU13	NHP2-like protein 1 (High mobility group-like nuclear protein 2 homolog 1) (OTK27) (SNU13 homolog) (hSNU13) (U4/U6.U5 small nuclear ribonucleoprotein SNU13) (U4/U6.U5 tri-snRNP 15.5 kDa protein) [Cleaved into: NHP2-like protein 1, N-terminally processed]	13	4	-0.41697	0.0401216	-0.422059	0.0384479
Q8IZQ5	SELENOH	Selenoprotein H (SelH)	5	4	-0.473696	0.0214249	-0.421977	0.0416604
Q8NHQ9	DDX55	ATP-dependent RNA helicase DDX55 (EC 3.6.4.13) (DEAD box protein 55)	4	3	-0.45039	0.0417533	-0.421524	0.063009
Q9Y6H1	CHCHD2	Coiled-coil-helix-coiled-coil-helix domain-containing protein 2 (Aging-associated gene 10 protein) (HCV NS2 trans-regulated protein) (NS2TP)	4	2	0.000527398	0.997693	-0.420396	0.0460117
P62805	H4C1; H4C2; H4C3; H4C4; H4C5; H4C6; H4C8; H4C9; H4C11; H4C12; H4C13; H4C14; H4C15; H4-16	Histone H4	231	11	0.319015	0.256108	-0.419679	0.00905564
P02549	SPTA1	Spectrin alpha chain, erythrocytic 1 (Erythroid alpha-spectrin)	357	37	0.297276	0.00033794	-0.418041	0.0310829
Q9H081	MIS12	Protein MIS12 homolog	5	4	0.0745347	0.356592	-0.41781	0.0783366
Q9HCE7	SMURF1	E3 ubiquitin-protein ligase SMURF1 (hSMURF1) (EC 2.3.2.26) (HECT-type E3 ubiquitin transferase SMURF1) (SMAD ubiquitination regulatory factor 1) (SMAD-specific E3 ubiquitin-protein ligase 1)	2	2	0.0815064	0.452582	-0.417725	0.101543
O95336	PGLS	6-phosphogluconolactonase (6PGL) (EC 3.1.1.31)	14	9	-0.345214	0.0724962	-0.41652	0.0285734
P49915	GMPS	GMP synthase [glutamine-hydrolyzing] (EC 6.3.5.2) (GMP synthetase) (Glutamine amidotransferase)	68	34	-0.0252626	0.814622	-0.415585	0.00114959
P42677	RPS27	40S ribosomal protein S27 (Metallopan-stimulin 1) (MPS-1) (Small ribosomal subunit protein eS27)	15	1	-0.260711	0.03374	-0.415138	0.00375943
P63244	RACK1	Receptor of activated protein C kinase 1 (Cell proliferation-inducing gene 21 protein) (Guanine nucleotide-binding protein subunit beta-2-like 1) (Guanine nucleotide-binding protein subunit beta-like protein 12.3) (Human lung cancer oncogene 7 protein) (HLC-7) (Receptor for activated C kinase) (Small ribosomal subunit protein RACK1) [Cleaved into: Receptor of activated protein C kinase 1, N-termi…	69	12	-0.269762	0.0128516	-0.413861	0.00716688
Q32NC0	C18orf21	UPF0711 protein C18orf21 (HBV X-transactivated gene 13 protein) (HBV XAg-transactivated protein 13)	1	1	-0.607611	0.033218	-0.413219	0.00819294
O60524	NEMF	Nuclear export mediator factor NEMF (Antigen NY-CO-1) (Serologically defined colon cancer antigen 1)	18	14	-0.256436	0.019931	-0.41292	0.0457821
Q9Y2R9	MRPS7	28S ribosomal protein S7, mitochondrial (MRP-S7) (S7mt) (Mitochondrial small ribosomal subunit protein uS7m) (bMRP-27a) (bMRP27a)	7	6	-0.711847	0.00244276	-0.412756	0.0617313
Q59FT7	MAP3K7IP1	Mitogen-activated protein kinase kinase kinase 7 interacting protein 1 isoform alpha variant (Fragment)	12	11	-0.329175	0.0306684	-0.411288	0.0898934
P04921	GYPC	Glycophorin-C (Glycoconnectin) (Glycophorin-D) (GPD) (Glycoprotein beta) (PAS-2') (Sialoglycoprotein D) (CD antigen CD236)	19	2	-0.0126704	0.695374	-0.410718	0.0358753
Q9BPX3	NCAPG	Condensin complex subunit 3 (Chromosome-associated protein G) (Condensin subunit CAP-G) (hCAP-G) (Melanoma antigen NY-MEL-3) (Non-SMC condensin I complex subunit G) (XCAP-G homolog)	47	28	0.180787	0.0577688	-0.410505	0.0456676
Q8TAG9	EXOC6	Exocyst complex component 6 (Exocyst complex component Sec15A) (SEC15-like protein 1)	11	9	-0.0123151	0.709625	-0.410401	0.0453501
P54819	AK2	Adenylate kinase 2, mitochondrial (AK 2) (EC 2.7.4.3) (ATP-AMP transphosphorylase 2) (ATP:AMP phosphotransferase) (Adenylate monophosphate kinase) [Cleaved into: Adenylate kinase 2, mitochondrial, N-terminally processed]	39	13	-0.626885	4.21e-06	-0.409955	0.00312559
P01834	IGKC	Immunoglobulin kappa constant (Ig kappa chain C region) (Ig kappa chain C region AG) (Ig kappa chain C region CUM) (Ig kappa chain C region EU) (Ig kappa chain C region OU) (Ig kappa chain C region ROY) (Ig kappa chain C region TI)	7	2	0.596161	0.00365817	-0.407989	0.0451668
O95169	NDUFB8	NADH dehydrogenase [ubiquinone] 1 beta subcomplex subunit 8, mitochondrial (Complex I-ASHI) (CI-ASHI) (NADH-ubiquinone oxidoreductase ASHI subunit)	1	1	-0.647624	0.159875	-0.407806	0.25753
Q16555	DPYSL2	Dihydropyrimidinase-related protein 2 (DRP-2) (Collapsin response mediator protein 2) (CRMP-2) (N2A3) (Unc-33-like phosphoprotein 2) (ULIP-2)	10	4	0.13103	0.564117	-0.407515	0.0171761
Q8IXR9	C12orf56	Uncharacterized protein C12orf56	4	3	-0.0837205	0.657943	-0.407397	0.260097
Q9NRW3	APOBEC3C	DNA dC->dU-editing enzyme APOBEC-3C (A3C) (EC 3.5.4.38) (APOBEC1-like) (Phorbolin I)	10	4	-0.440367	0.0758987	-0.406996	0.0411169
Q9H4L5	OSBPL3	Oxysterol-binding protein-related protein 3 (ORP-3) (OSBP-related protein 3)	13	10	-0.221936	0.0612431	-0.406811	0.0209649
Q96HQ0	ZNF419	Zinc finger protein 419	1	1	-0.703947	0.0216874	-0.405211	0.34863
Q9BRD0	BUD13	BUD13 homolog	7	6	0.0202692	0.904153	-0.404429	0.227404
Q29443	TF	Serotransferrin (Transferrin) (Beta-1 metal-binding globulin) (Siderophilin)	35	18	-0.0726051	0.839946	-0.402942	0.0355267
A0A024R6R1	SHCBP1	SHC SH2-domain binding protein 1, isoform CRA_a	16	14	0.474361	0.0207712	-0.402559	0.152948
Q8N6N6	NATD1	Protein NATD1 (N-acetyltransferase domain-containing protein 1)	7	4	0.57913	0.0111741	-0.4018	0.106117
B7Z4Q0		cDNA FLJ55728, highly similar to ADP-ribosylation factor GTPase-activating protein 3	17	11	-0.0236135	0.712883	-0.401402	0.0343545
P82921	MRPS21	28S ribosomal protein S21, mitochondrial (MRP-S21) (S21mt) (Mitochondrial small ribosomal subunit protein bS21m)	3	2	-0.706543	0.0504276	-0.400639	0.116577
P22087	FBL	rRNA 2'-O-methyltransferase fibrillarin (EC 2.1.1.-) (34 kDa nucleolar scleroderma antigen) (Histone-glutamine methyltransferase) (U6 snRNA 2'-O-methyltransferase fibrillarin)	24	11	-0.435558	0.0457161	-0.400476	0.0491093
Q9UNW1	MINPP1	Multiple inositol polyphosphate phosphatase 1 (EC 3.1.3.62) (2,3-bisphosphoglycerate 3-phosphatase) (2,3-BPG phosphatase) (EC 3.1.3.80) (Inositol (1,3,4,5)-tetrakisphosphate 3-phosphatase) (Ins(1,3,4,5)P(4) 3-phosphatase)	26	14	0.213309	0.145779	-0.400456	0.0120762
P84243	H3-3A; H3-3B	Histone H3.3	96	4	0.361958	0.249896	-0.398783	0.0211364
Q86SX6	GLRX5	Glutaredoxin-related protein 5, mitochondrial (Monothiol glutaredoxin-5)	14	5	-0.214777	0.021126	-0.396375	0.04739
Q9HBI1	PARVB	Beta-parvin (Affixin)	9	8	-0.0892896	0.523457	-0.394909	0.203829
Q5UIP0	RIF1	Telomere-associated protein RIF1 (Rap1-interacting factor 1 homolog)	50	37	-0.498496	0.0887415	-0.391926	0.385568
P27701	CD82	CD82 antigen (C33 antigen) (IA4) (Inducible membrane protein R2) (Metastasis suppressor Kangai-1) (Suppressor of tumorigenicity 6 protein) (Tetraspanin-27) (Tspan-27) (CD antigen CD82)	7	5	-0.375914	0.116965	-0.391707	0.255523
A8K3Y5		cDNA FLJ78186	25	14	-0.422416	0.0110781	-0.389327	0.041523
Q8IUE6	H2AC21	Histone H2A type 2-B (H2A-clustered histone 21)	72	3	0.354254	0.364176	-0.388923	0.081091
E9PRG8	C11orf98	Uncharacterized protein C11orf98	4	4	-0.428432	0.148364	-0.388648	0.358095
P46019	PHKA2	Phosphorylase b kinase regulatory subunit alpha, liver isoform (Phosphorylase kinase alpha L subunit)	3	2	-0.391159	0.0341351	-0.388115	0.0214951
Q8N4T8	CBR4	3-oxoacyl-[acyl-carrier-protein] reductase (EC 1.1.1.100) (3-ketoacyl-[acyl-carrier-protein] reductase beta subunit) (KAR beta subunit) (Carbonyl reductase family member 4) (CBR4) (Quinone reductase CBR4) (EC 1.6.5.10) (Short chain dehydrogenase/reductase family 45C member 1)	5	3	-0.458746	0.00505714	-0.386663	0.00909327
Q9NVM6	DNAJC17	DnaJ homolog subfamily C member 17	4	4	-0.30956	0.0889637	-0.385883	0.0871808
P23258	TUBG1	Tubulin gamma-1 chain (Gamma-1-tubulin) (Gamma-tubulin complex component 1) (GCP-1)	11	8	0.0185912	0.939366	-0.385442	0.197545
Q8WXI9	GATAD2B	Transcriptional repressor p66-beta (GATA zinc finger domain-containing protein 2B) (p66/p68)	7	5	-0.166658	0.235701	-0.384112	0.0971414
Q5XPI4	RNF123	E3 ubiquitin-protein ligase RNF123 (EC 2.3.2.27) (Kip1 ubiquitination-promoting complex protein 1) (RING finger protein 123) (RING-type E3 ubiquitin transferase RNF123)	24	18	0.0927396	0.383022	-0.384043	0.0152041
Q8TAC1	RFESD	Rieske domain-containing protein	9	5	-0.109695	0.146342	-0.383352	0.00565944
Q9Y624	F11R	Junctional adhesion molecule A (JAM-A) (Junctional adhesion molecule 1) (JAM-1) (Platelet F11 receptor) (Platelet adhesion molecule 1) (PAM-1) (CD antigen CD321)	15	10	0.0257306	0.745035	-0.383168	0.0248758
Q14566	MCM6	DNA replication licensing factor MCM6 (EC 3.6.4.12) (p105MCM)	83	36	-0.0727666	0.453033	-0.382577	0.123094
A0A1S5UZ22	PTPRA	Receptor-type tyrosine-protein phosphatase alpha (EC 3.1.3.48)	7	4	0.65887	0.0378729	-0.381454	0.199581
Q9Y399	MRPS2	28S ribosomal protein S2, mitochondrial (MRP-S2) (S2mt) (Mitochondrial small ribosomal subunit protein uS2m)	6	4	-0.534491	0.0337756	-0.380665	0.0295985
P52701	MSH6	DNA mismatch repair protein Msh6 (hMSH6) (G/T mismatch-binding protein) (GTBP) (GTMBP) (MutS protein homolog 6) (MutS-alpha 160 kDa subunit) (p160)	32	22	-0.107168	0.23461	-0.380568	0.199572
X6REB3	TCF3	Transcription factor E2-alpha	16	8	-0.0690416	0.56552	-0.380392	0.254539
Q6NXE6	ARMC6	Armadillo repeat-containing protein 6	28	17	-0.292067	0.0681858	-0.377938	0.033296
O43776	NARS1	Asparagine--tRNA ligase, cytoplasmic (EC 6.1.1.22) (Asparaginyl-tRNA synthetase) (AsnRS) (Asparaginyl-tRNA synthetase 1)	60	23	-0.469118	0.000551603	-0.377714	0.00164844
Q14839	CHD4	Chromodomain-helicase-DNA-binding protein 4 (CHD-4) (EC 3.6.4.12) (ATP-dependent helicase CHD4) (Mi-2 autoantigen 218 kDa protein) (Mi2-beta)	60	31	-0.321112	0.0227935	-0.376518	0.0836524
Q8WVV4	POF1B	Protein POF1B (Premature ovarian failure protein 1B)	14	12	-0.429305	0.190366	-0.376168	0.182526
P10176	COX8A	Cytochrome c oxidase subunit 8A, mitochondrial (Cytochrome c oxidase polypeptide VIII-liver/heart) (Cytochrome c oxidase subunit 8-2)	3	1	-0.425735	0.0942376	-0.375742	0.00288907
B7SBB1	AIP	Peptidylprolyl isomerase (EC 5.2.1.8)	18	12	-0.227975	0.00766077	-0.37416	0.0423734
Q9NX58	LYAR	Cell growth-regulating nucleolar protein	26	15	-0.405489	0.010971	-0.373857	0.0400951
Q9NXA8	SIRT5	NAD-dependent protein deacylase sirtuin-5, mitochondrial (EC 2.3.1.-) (Regulatory protein SIR2 homolog 5) (SIR2-like protein 5)	7	5	-0.51986	0.00324832	-0.37167	0.0262461
P05114	HMGN1	Non-histone chromosomal protein HMG-14 (High mobility group nucleosome-binding domain-containing protein 1)	25	4	-0.31859	0.278205	-0.370909	0.163001
O00483	NDUFA4	Cytochrome c oxidase subunit NDUFA4 (Complex I-MLRQ) (CI-MLRQ) (NADH-ubiquinone oxidoreductase MLRQ subunit)	15	5	-0.564588	0.00145508	-0.368799	0.0469051
Q9UMY4	SNX12	Sorting nexin-12	10	4	-0.242112	0.0206854	-0.367524	0.094936
Q13546	RIPK1	Receptor-interacting serine/threonine-protein kinase 1 (EC 2.7.11.1) (Cell death protein RIP) (Receptor-interacting protein 1) (RIP-1)	6	5	0.04719	0.797389	-0.367481	0.16468
Q9P0R6	GSKIP	GSK3B-interacting protein (GSKIP) (GSK3beta interaction protein)	3	2	0.0613048	0.490864	-0.365596	0.138243
P68104	EEF1A1	Elongation factor 1-alpha 1 (EF-1-alpha-1) (Elongation factor Tu) (EF-Tu) (Eukaryotic elongation factor 1 A-1) (eEF1A-1) (Leukocyte receptor cluster member 7)	375	0	-0.167128	0.0115069	-0.365537	0.0104123
P18615	NELFE	Negative elongation factor E (NELF-E) (RNA-binding protein RD)	15	11	0.0242816	0.810484	-0.365288	0.11502
P28331	NDUFS1	NADH-ubiquinone oxidoreductase 75 kDa subunit, mitochondrial (EC 7.1.1.2) (Complex I-75kD) (CI-75kD)	37	24	-0.472801	0.00639124	-0.364952	0.0179846
Q9H0Y0	ATG10	Ubiquitin-like-conjugating enzyme ATG10 (EC 2.3.2.-) (Autophagy-related protein 10) (APG10-like)	1	1	0.434141	0.00755413	-0.364175	0.139666
Q9NX14	NDUFB11	NADH dehydrogenase [ubiquinone] 1 beta subcomplex subunit 11, mitochondrial (Complex I-ESSS) (CI-ESSS) (NADH-ubiquinone oxidoreductase ESSS subunit) (Neuronal protein 17.3) (Np17.3) (p17.3)	5	3	-0.458265	0.00920639	-0.36411	0.0199891
Q96T66	NMNAT3	Nicotinamide/nicotinic acid mononucleotide adenylyltransferase 3 (NMN/NaMN adenylyltransferase 3) (Nicotinamide-nucleotide adenylyltransferase 3) (NMN adenylyltransferase 3) (Nicotinate-nucleotide adenylyltransferase 3) (NaMN adenylyltransferase 3) (EC 2.7.7.18) (Pyridine nucleotide adenylyltransferase 3) (PNAT-3) (EC 2.7.7.1)	17	11	-0.360294	0.0217344	-0.363621	0.028689
A0A087WVA8	TEX2	Testis-expressed protein 2	5	4	-0.130897	0.563437	-0.363104	0.167932
Q8N335	GPD1L	Glycerol-3-phosphate dehydrogenase 1-like protein (GPD1-L) (EC 1.1.1.8)	5	5	-0.327408	0.26408	-0.362502	0.052632
P21980	TGM2	Protein-glutamine gamma-glutamyltransferase 2 (EC 2.3.2.13) (Erythrocyte transglutaminase) (Heart G alpha(h)) (hhG alpha(h)) (Isopeptidase TGM2) (EC 3.4.-.-) (Protein G alpha(h)) (G(h)) (Protein-glutamine deamidase TGM2) (EC 3.5.1.44) (Protein-glutamine dopaminyltransferase TGM2) (EC 2.3.1.-) (Protein-glutamine histaminyltransferase TGM2) (EC 2.3.1.-) (Protein-glutamine noradrenalinyltransferase …	60	23	-0.07831	0.640444	-0.362296	0.150541
Q15397	PUM3	Pumilio homolog 3 (HBV X-transactivated gene 5 protein) (HBV XAg-transactivated protein 5) (Minor histocompatibility antigen HA-8) (HLA-HA8)	4	3	-0.349976	0.172864	-0.36179	0.171983
P35712	SOX6	Transcription factor SOX-6	20	10	0.0751165	0.763529	-0.360452	0.61859
Q9UHI6	DDX20	Probable ATP-dependent RNA helicase DDX20 (EC 3.6.4.13) (Component of gems 3) (DEAD box protein 20) (DEAD box protein DP 103) (Gemin-3)	5	5	-0.421165	0.187522	-0.3594	0.119681
P17480	UBTF	Nucleolar transcription factor 1 (Autoantigen NOR-90) (Upstream-binding factor 1) (UBF-1)	50	33	-0.0617752	0.573142	-0.359366	0.135388
Q8N488	RYBP	RING1 and YY1-binding protein (Apoptin-associating protein 1) (APAP-1) (Death effector domain-associated factor) (DED-associated factor) (YY1 and E4TF1-associated factor 1)	8	5	-0.362103	0.241914	-0.358536	0.204185
P56192	MARS1	Methionine--tRNA ligase, cytoplasmic (EC 6.1.1.10) (Methionyl-tRNA synthetase) (MetRS)	56	30	-0.578065	9.45e-06	-0.358529	0.0074656
O60502	OGA	Protein O-GlcNAcase (OGA) (EC 3.2.1.169) (Beta-N-acetylglucosaminidase) (Beta-N-acetylhexosaminidase) (Beta-hexosaminidase) (Meningioma-expressed antigen 5) (N-acetyl-beta-D-glucosaminidase) (N-acetyl-beta-glucosaminidase) (Nuclear cytoplasmic O-GlcNAcase and acetyltransferase) (NCOAT)	25	17	-0.200805	0.161216	-0.358013	0.111626
Q96I24	FUBP3	Far upstream element-binding protein 3 (FUSE-binding protein 3)	30	16	-0.262858	0.0489513	-0.357631	0.110468
O15397	IPO8	Importin-8 (Imp8) (Ran-binding protein 8) (RanBP8)	9	6	-0.4989	0.00319512	-0.355616	0.0606037
Q17RY0	CPEB4	Cytoplasmic polyadenylation element-binding protein 4 (CPE-BP4) (CPE-binding protein 4) (hCPEB-4)	5	4	0.136435	0.396793	-0.355129	0.17838
P42126	ECI1	Enoyl-CoA delta isomerase 1, mitochondrial (EC 5.3.3.8) (3,2-trans-enoyl-CoA isomerase) (Delta(3),Delta(2)-enoyl-CoA isomerase) (D3,D2-enoyl-CoA isomerase) (Dodecenoyl-CoA isomerase)	10	5	-0.501771	0.0371616	-0.355096	0.192997
O95644	NFATC1	Nuclear factor of activated T-cells, cytoplasmic 1 (NF-ATc1) (NFATc1) (NFAT transcription complex cytosolic component) (NF-ATc) (NFATc)	5	2	0.0585321	0.740015	-0.35351	0.270042
P20073	ANXA7	Annexin A7 (Annexin VII) (Annexin-7) (Synexin)	31	17	-0.28154	0.0427903	-0.353385	0.0688983
P17039	ZNF30	Zinc finger protein 30 (Zinc finger protein KOX28)	1	1	-0.851026	0.0448629	-0.35286	0.370594
P20671	H2AC7	Histone H2A type 1-D (Histone H2A.3) (Histone H2A/g)	141	5	0.304975	0.196442	-0.352747	0.0544592
Q9H0L4	CSTF2T	Cleavage stimulation factor subunit 2 tau variant (CF-1 64 kDa subunit tau variant) (Cleavage stimulation factor 64 kDa subunit tau variant) (CSTF 64 kDa subunit tau variant) (TauCstF-64)	27	8	-0.288535	0.0380903	-0.352316	0.0711299
Q14258	TRIM25	E3 ubiquitin/ISG15 ligase TRIM25 (EC 6.3.2.n3) (Estrogen-responsive finger protein) (RING finger protein 147) (RING-type E3 ubiquitin transferase) (EC 2.3.2.27) (RING-type E3 ubiquitin transferase TRIM25) (Tripartite motif-containing protein 25) (Ubiquitin/ISG15-conjugating enzyme TRIM25) (Zinc finger protein 147)	24	17	-0.445925	4.25e-05	-0.352121	0.0133792
P25205	MCM3	DNA replication licensing factor MCM3 (EC 3.6.4.12) (DNA polymerase alpha holoenzyme-associated protein P1) (P1-MCM3) (RLF subunit beta) (p102)	105	39	-0.0747894	0.304286	-0.351567	0.0825773
Q13405	MRPL49	39S ribosomal protein L49, mitochondrial (L49mt) (MRP-L49) (Mitochondrial large ribosomal subunit protein mL49) (Neighbor of FAU) (NOF) (Protein NOF1)	11	6	-0.757708	0.0103047	-0.351503	0.00252068
Q9BQG0	MYBBP1A	Myb-binding protein 1A	34	28	-0.450318	0.000590275	-0.351459	0.0753427
Q12857	NFIA	Nuclear factor 1 A-type (NF1-A) (Nuclear factor 1/A) (CCAAT-box-binding transcription factor) (CTF) (Nuclear factor I/A) (NF-I/A) (NFI-A) (TGGCA-binding protein)	11	6	0.24492	0.0743646	-0.35144	0.0571235
Q96DH6	MSI2	RNA-binding protein Musashi homolog 2 (Musashi-2)	6	5	-0.352885	0.147476	-0.351017	0.0203306
Q8NFW8	CMAS	N-acylneuraminate cytidylyltransferase (EC 2.7.7.43) (CMP-N-acetylneuraminic acid synthase) (CMP-NeuNAc synthase)	58	22	-0.183618	0.0239389	-0.350549	0.000286093
Q15758	SLC1A5	Neutral amino acid transporter B(0) (ATB(0)) (Baboon M7 virus receptor) (RD114/simian type D retrovirus receptor) (Sodium-dependent neutral amino acid transporter type 2) (Solute carrier family 1 member 5)	38	12	-0.167524	0.182257	-0.34983	0.00142281
Q9Y2R4	DDX52	Probable ATP-dependent RNA helicase DDX52 (EC 3.6.4.13) (ATP-dependent RNA helicase ROK1-like) (DEAD box protein 52)	5	5	-0.479909	0.044928	-0.349332	0.325031
P52435	POLR2J	DNA-directed RNA polymerase II subunit RPB11-a (RNA polymerase II subunit B11-a) (RPB11a) (DNA-directed RNA polymerase II subunit J-1) (RNA polymerase II 13.3 kDa subunit)	4	3	-0.354401	0.0229694	-0.347362	0.092541
Q86XP3	DDX42	ATP-dependent RNA helicase DDX42 (EC 3.6.4.13) (DEAD box protein 42) (RNA helicase-like protein) (RHELP) (RNA helicase-related protein) (RNAHP) (SF3b DEAD box protein) (Splicing factor 3B-associated 125 kDa protein) (SF3b125)	28	21	-0.0406759	0.515327	-0.346493	0.272954
Q96D71	REPS1	RalBP1-associated Eps domain-containing protein 1 (RalBP1-interacting protein 1)	6	5	-0.307564	0.0395027	-0.345908	0.181965
Q9Y5Y2	NUBP2	Cytosolic Fe-S cluster assembly factor NUBP2 (Nucleotide-binding protein 2) (NBP 2)	4	3	-0.151797	0.066082	-0.345018	0.10294
P62280	RPS11	40S ribosomal protein S11 (Small ribosomal subunit protein uS17)	19	9	-0.220512	0.0904235	-0.344925	0.00180842
P0C0S5	H2AZ1	Histone H2A.Z (H2A/z)	66	1	0.0139674	0.937659	-0.344307	0.0590394
Q96A49	SYAP1	Synapse-associated protein 1 (BSD domain-containing signal transducer and Akt interactor protein) (BSTA)	21	13	0.0142584	0.81401	-0.343452	0.0116804
O15530	PDPK1	3-phosphoinositide-dependent protein kinase 1 (hPDK1) (EC 2.7.11.1)	5	4	0.00533069	0.92134	-0.34196	0.384732
O95619	YEATS4	YEATS domain-containing protein 4 (Glioma-amplified sequence 41) (Gas41) (NuMA-binding protein 1) (NuBI-1) (NuBI1)	4	4	-0.191145	0.421889	-0.341447	0.148472
P16989	YBX3	Y-box-binding protein 3 (Cold shock domain-containing protein A) (DNA-binding protein A) (Single-strand DNA-binding protein NF-GMB)	23	2	-0.132287	0.0352013	-0.341432	0.00617018
Q96A70	AZIN2	Antizyme inhibitor 2 (AzI2) (Arginine decarboxylase) (ADC) (ARGDC) (Ornithine decarboxylase-like protein) (ODC-like protein) (ornithine decarboxylase paralog) (ODC-p)	1	1	-0.170858	0.0907205	-0.341062	0.237902
O00762	UBE2C	Ubiquitin-conjugating enzyme E2 C (EC 2.3.2.23) ((E3-independent) E2 ubiquitin-conjugating enzyme C) (EC 2.3.2.24) (E2 ubiquitin-conjugating enzyme C) (UbcH10) (Ubiquitin carrier protein C) (Ubiquitin-protein ligase C)	9	5	1.05623	0.0301292	-0.34075	0.741725
P53384	NUBP1	Cytosolic Fe-S cluster assembly factor NUBP1 (Nucleotide-binding protein 1) (NBP 1)	10	6	0.117692	0.476196	-0.340727	0.040284
P49736	MCM2	DNA replication licensing factor MCM2 (EC 3.6.4.12) (Minichromosome maintenance protein 2 homolog) (Nuclear protein BM28)	95	37	-0.0638168	0.551718	-0.340673	0.108474
O43615	TIMM44	Mitochondrial import inner membrane translocase subunit TIM44	36	21	-0.489493	0.000123269	-0.340543	0.00503654
Q9UEE9	CFDP1	Craniofacial development protein 1 (Bucentaur)	10	6	-0.205714	0.224796	-0.340136	0.083086
Q9BVL2	NUP58	Nucleoporin p58/p45 (58 kDa nucleoporin) (Nucleoporin-like protein 1)	12	8	0.0696695	0.734096	-0.339892	0.176244
O14776	TCERG1	Transcription elongation regulator 1 (TATA box-binding protein-associated factor 2S) (Transcription factor CA150)	37	26	-0.0707535	0.485051	-0.339296	0.032756
O75208	COQ9	Ubiquinone biosynthesis protein COQ9, mitochondrial	5	2	-0.442662	0.0280746	-0.339128	0.00820244
P16473	TSHR	Thyrotropin receptor (Thyroid-stimulating hormone receptor) (TSH-R)	1	1	-0.465636	0.0820028	-0.338638	0.0447707
A0A5F9ZHQ7	HAUS3	HAUS augmin-like complex subunit 3	3	3	-0.325279	0.0300885	-0.338502	0.134247
Q9NVS2	MRPS18A	39S ribosomal protein S18a, mitochondrial (MRP-S18-a) (Mrps18a) (S18mt-a) (39S ribosomal protein S18-3, mitochondrial) (MRP-S18-3) (Mitochondrial large ribosomal subunit protein bS18a) (Mitochondrial large ribosomal subunit protein mL66)	5	3	-0.478102	0.0018525	-0.337668	0.0493967
Q9NX20	MRPL16	39S ribosomal protein L16, mitochondrial (L16mt) (MRP-L16) (Mitochondrial large ribosomal subunit protein uL16m)	3	3	-0.708208	0.00502878	-0.336065	0.128166
B5LY71	UMPS	OMPdecase (EC 2.4.2.10) (EC 4.1.1.23) (Orotate phosphoribosyltransferase) (Orotidine 5'-phosphate decarboxylase) (Uridine 5'-monophosphate synthase)	20	16	-0.0914119	0.210486	-0.335237	0.0845702
P11277	SPTB	Spectrin beta chain, erythrocytic (Beta-I spectrin)	268	4	0.352989	0.00468509	-0.334975	0.105913
Q9Y4E6	WDR7	WD repeat-containing protein 7 (Rabconnectin-3 beta) (TGF-beta resistance-associated protein TRAG)	4	4	-0.0757198	0.723552	-0.334373	0.0520418
Q9UJU6	DBNL	Drebrin-like protein (Cervical SH3P7) (Cervical mucin-associated protein) (Drebrin-F) (HPK1-interacting protein of 55 kDa) (HIP-55) (SH3 domain-containing protein 7)	26	4	-0.271916	0.00441634	-0.334014	0.0752819
Q13428	TCOF1	Treacle protein (Treacher Collins syndrome protein)	58	35	-0.538452	0.000967515	-0.33345	0.00569964
P62072	TIMM10	Mitochondrial import inner membrane translocase subunit Tim10	7	5	-0.3726	0.0217712	-0.333204	0.0865628
Q16718	NDUFA5	NADH dehydrogenase [ubiquinone] 1 alpha subcomplex subunit 5 (Complex I subunit B13) (Complex I-13kD-B) (CI-13kD-B) (NADH-ubiquinone oxidoreductase 13 kDa-B subunit)	8	5	-0.171523	0.0618799	-0.332859	0.0910283
Q01469	FABP5	Fatty acid-binding protein 5 (Epidermal-type fatty acid-binding protein) (E-FABP) (Fatty acid-binding protein, epidermal) (Psoriasis-associated fatty acid-binding protein homolog) (PA-FABP)	10	5	-0.876583	0.0158162	-0.332663	0.304733
O95036	WUGSC:H_RG054D04.1	Similar to 60S ribosomal protein L7; similar to P18124 (PID:d133021)	26	2	-0.595445	0.0900713	-0.332519	0.323912
Q9HD15	SRA1	Steroid receptor RNA activator 1 (Steroid receptor RNA activator protein) (SRAP)	11	7	-0.211404	0.153251	-0.330954	0.0754786
Q8N1G2	CMTR1	Cap-specific mRNA (nucleoside-2'-O-)-methyltransferase 1 (EC 2.1.1.57) (Cap methyltransferase 1) (Cap1 2'O-ribose methyltransferase 1) (MTr1) (hMTr1) (FtsJ methyltransferase domain-containing protein 2) (Interferon-stimulated gene 95 kDa protein) (ISG95)	27	21	-0.220024	0.192662	-0.330678	0.127823
Q9Y5B9	SUPT16H	FACT complex subunit SPT16 (Chromatin-specific transcription elongation factor 140 kDa subunit) (FACT 140 kDa subunit) (FACTp140) (Facilitates chromatin transcription complex subunit SPT16) (hSPT16)	68	33	-0.315587	0.00308368	-0.330538	0.0524123
Q8IY37	DHX37	Probable ATP-dependent RNA helicase DHX37 (EC 3.6.4.13) (DEAH box protein 37)	7	6	-0.419679	0.157345	-0.329292	0.0346303
P23142	FBLN1	Fibulin-1 (FIBL-1)	2	1	-0.436759	0.268465	-0.329141	0.148359
Q9BTW9	TBCD	Tubulin-specific chaperone D (Beta-tubulin cofactor D) (tfcD) (SSD-1) (Tubulin-folding cofactor D)	34	24	0.0989998	0.496521	-0.329073	0.369872
P62269	RPS18	40S ribosomal protein S18 (Ke-3) (Ke3) (Small ribosomal subunit protein uS13)	32	9	-0.261523	0.0752128	-0.328738	0.0450274
O95347	SMC2	Structural maintenance of chromosomes protein 2 (SMC protein 2) (SMC-2) (Chromosome-associated protein E) (hCAP-E) (XCAP-E homolog)	102	56	0.195391	0.034311	-0.328464	0.136295
Q13630	GFUS	GDP-L-fucose synthase (EC 1.1.1.271) (GDP-4-keto-6-deoxy-D-mannose-3,5-epimerase-4-reductase) (Protein FX) (Red cell NADP(H)-binding protein) (Short-chain dehydrogenase/reductase family 4E member 1)	47	15	-0.17219	0.0977736	-0.328378	0.0186126
Q96EP5	DAZAP1	DAZ-associated protein 1 (Deleted in azoospermia-associated protein 1)	20	7	-0.265423	0.0899108	-0.328237	0.121643
O94822	LTN1	E3 ubiquitin-protein ligase listerin (EC 2.3.2.27) (RING finger protein 160) (RING-type E3 ubiquitin transferase listerin) (Zinc finger protein 294)	9	8	-0.227572	0.276096	-0.327825	0.1236
O00743	PPP6C	Serine/threonine-protein phosphatase 6 catalytic subunit (PP6C) (EC 3.1.3.16) [Cleaved into: Serine/threonine-protein phosphatase 6 catalytic subunit, N-terminally processed]	14	11	-0.186059	0.0410905	-0.32777	0.0463714
A0A024RDV8	TSC22D1	TSC22 domain family, member 1, isoform CRA_a	6	3	0.405089	0.00375896	-0.327454	0.0257091
P50748	KNTC1	Kinetochore-associated protein 1 (Rough deal homolog) (HsROD) (Rod) (hRod)	16	14	-0.0895743	0.657343	-0.327019	0.158085
Q92614	MYO18A	Unconventional myosin-XVIIIa (Molecule associated with JAK3 N-terminus) (MAJN) (Myosin containing a PDZ domain) (Surfactant protein receptor SP-R210) (SP-R210)	33	8	0.0939482	0.266912	-0.326726	0.0338262
P56545	CTBP2	C-terminal-binding protein 2 (CtBP2)	9	4	-0.279196	0.0970151	-0.326138	0.0641091
P31153	MAT2A	S-adenosylmethionine synthase isoform type-2 (AdoMet synthase 2) (EC 2.5.1.6) (Methionine adenosyltransferase 2) (MAT 2) (Methionine adenosyltransferase II) (MAT-II)	34	14	-0.185589	0.227812	-0.325224	0.0443424
P46100	ATRX	Transcriptional regulator ATRX (EC 3.6.4.12) (ATP-dependent helicase ATRX) (X-linked helicase II) (X-linked nuclear protein) (XNP) (Znf-HX)	14	10	0.0379256	0.654194	-0.323836	0.0860486
P43250	GRK6	G protein-coupled receptor kinase 6 (EC 2.7.11.16) (G protein-coupled receptor kinase GRK6)	7	3	-0.145657	0.377085	-0.323593	0.252581
O00217	NDUFS8	NADH dehydrogenase [ubiquinone] iron-sulfur protein 8, mitochondrial (EC 7.1.1.2) (Complex I-23kD) (CI-23kD) (NADH-ubiquinone oxidoreductase 23 kDa subunit) (TYKY subunit)	10	6	-0.452778	0.0207877	-0.322762	0.0432141
Q9NYB0	TERF2IP	Telomeric repeat-binding factor 2-interacting protein 1 (TERF2-interacting telomeric protein 1) (TRF2-interacting telomeric protein 1) (Dopamine receptor-interacting protein 5) (Repressor/activator protein 1 homolog) (RAP1 homolog) (hRap1)	18	10	0.304617	0.0938362	-0.322556	0.0471372
Q6NZ67	MZT2B	Mitotic-spindle organizing protein 2B (Mitotic-spindle organizing protein associated with a ring of gamma-tubulin 2B)	5	3	0.152049	0.138753	-0.321912	0.0310047
Q13595	TRA2A	Transformer-2 protein homolog alpha (TRA-2 alpha) (TRA2-alpha) (Transformer-2 protein homolog A)	7	5	-0.377428	0.0165154	-0.321281	0.135143
Q9ULE0	WWC3	Protein WWC3	3	3	-0.0225434	0.922308	-0.321254	0.28254
P04150	NR3C1	Glucocorticoid receptor (GR) (Nuclear receptor subfamily 3 group C member 1)	9	8	-0.058463	0.561794	-0.320903	0.0732093
Q32P41	TRMT5	tRNA (guanine(37)-N1)-methyltransferase (EC 2.1.1.228) (M1G-methyltransferase) (tRNA [GM37] methyltransferase) (tRNA methyltransferase 5 homolog)	5	5	-0.3221	0.0451843	-0.320657	0.204956
Q9HCE5	METTL14	N6-adenosine-methyltransferase non-catalytic subunit (Methyltransferase-like protein 14) (hMETTL14)	6	5	-0.282609	0.270597	-0.320491	0.234242
P07738	BPGM	Bisphosphoglycerate mutase (BPGM) (EC 5.4.2.4) (2,3-bisphosphoglycerate mutase, erythrocyte) (2,3-bisphosphoglycerate synthase) (EC 5.4.2.11) (2,3-diphosphoglycerate mutase) (DPGM) (BPG-dependent PGAM)	32	11	0.365144	0.199517	-0.319975	0.189701
B7Z4K1		cDNA FLJ50104, highly similar to Alpha-actinin-2	18	2	-0.0397653	0.595711	-0.319628	0.0960829
Q96MG7	NSMCE3	Non-structural maintenance of chromosomes element 3 homolog (Non-SMC element 3 homolog) (Hepatocellular carcinoma-associated protein 4) (MAGE-G1 antigen) (Melanoma-associated antigen G1) (Necdin-like protein 2)	8	7	-0.151572	0.37296	-0.319031	0.166769
P50454	SERPINH1	Serpin H1 (47 kDa heat shock protein) (Arsenic-transactivated protein 3) (AsTP3) (Cell proliferation-inducing gene 14 protein) (Collagen-binding protein) (Colligin) (Rheumatoid arthritis-related antigen RA-A47)	19	14	-0.475219	0.074205	-0.318572	0.314432
P14854	COX6B1	Cytochrome c oxidase subunit 6B1 (Cytochrome c oxidase subunit VIb isoform 1) (COX VIb-1)	9	6	-0.54723	0.00510565	-0.316071	0.123425
Q9H4X1	RGCC	Regulator of cell cycle RGCC (Response gene to complement 32 protein) (RGC-32)	7	4	-0.21204	0.407345	-0.315123	0.366489
P35221	CTNNA1	Catenin alpha-1 (Alpha E-catenin) (Cadherin-associated protein) (Renal carcinoma antigen NY-REN-13)	29	14	-0.178001	0.361779	-0.313485	0.232168
Q8N183	NDUFAF2	NADH dehydrogenase [ubiquinone] 1 alpha subcomplex assembly factor 2 (B17.2-like) (B17.2L) (Mimitin) (Myc-induced mitochondrial protein) (MMTN) (NDUFA12-like protein)	6	4	-0.870048	0.0525798	-0.313119	0.324765
V9HVZ7	HEL-176	Epididymis luminal protein 176	129	1	-0.419798	0.109042	-0.312677	0.24288
P29590	PML	Protein PML (E3 SUMO-protein ligase PML) (EC 2.3.2.-) (Promyelocytic leukemia protein) (RING finger protein 71) (RING-type E3 SUMO transferase PML) (Tripartite motif-containing protein 19) (TRIM19)	21	15	-0.0568766	0.73397	-0.312089	0.220415
Q8NB90	SPATA5	ATPase family protein 2 homolog (EC 3.6.4.10) (Spermatogenesis-associated factor protein) (Spermatogenesis-associated protein 5)	17	12	-0.0515208	0.785213	-0.312087	0.0615782
O15400	STX7	Syntaxin-7	21	8	-0.26957	0.0243184	-0.31099	0.0382033
O75376	NCOR1	Nuclear receptor corepressor 1 (N-CoR) (N-CoR1)	15	13	0.060051	0.691107	-0.310981	0.143402
P82914	MRPS15	28S ribosomal protein S15, mitochondrial (MRP-S15) (S15mt) (Mitochondrial small ribosomal subunit protein uS15m)	11	9	-0.84583	0.00238228	-0.310072	0.077711
B3KTM8	MORF4L1	Mortality factor 4-like protein 1 (cDNA FLJ38504 fis, clone HCHON2000156, highly similar to Mortality factor 4-like protein 1)	6	5	0.183217	0.376217	-0.30979	0.222292
O95602	POLR1A	DNA-directed RNA polymerase I subunit RPA1 (RNA polymerase I subunit A1) (EC 2.7.7.6) (A190) (DNA-directed RNA polymerase I largest subunit) (DNA-directed RNA polymerase I subunit A) (RNA polymerase I 194 kDa subunit) (RPA194)	9	9	-0.766772	0.0677106	-0.309222	0.307398
O94776	MTA2	Metastasis-associated protein MTA2 (Metastasis-associated 1-like 1) (MTA1-L1 protein) (p53 target protein in deacetylase complex)	32	20	-0.32725	0.0616979	-0.309142	0.289544
B4DG22	RPS6KA3	Non-specific serine/threonine protein kinase (EC 2.7.11.1)	18	7	-0.0874718	0.360621	-0.30867	0.265788
A0A1S5UZ39	HBA2	Hemoglobin subunit alpha	862	1	0.241418	0.0702605	-0.30626	0.0491023
Q9P260	RELCH	RAB11-binding protein RELCH (LisH domain and HEAT repeat-containing protein KIAA1468) (RAB11 binding and LisH domain, coiled-coil and HEAT repeat-containing) (RAB11-binding protein containing LisH, coiled-coil, and HEAT repeats)	5	5	-0.349967	0.0351285	-0.305806	0.426674
Q9UNH7	SNX6	Sorting nexin-6 (TRAF4-associated factor 2) [Cleaved into: Sorting nexin-6, N-terminally processed]	22	13	-0.238218	0.00650751	-0.3058	0.0368795
O60934	NBN	Nibrin (Cell cycle regulatory protein p95) (Nijmegen breakage syndrome protein 1)	14	12	-0.803031	0.0110218	-0.30548	0.361395
O96000	NDUFB10	NADH dehydrogenase [ubiquinone] 1 beta subcomplex subunit 10 (Complex I-PDSW) (CI-PDSW) (NADH-ubiquinone oxidoreductase PDSW subunit)	9	6	-0.325159	0.164232	-0.305403	0.0534775
Q13823	GNL2	Nucleolar GTP-binding protein 2 (Autoantigen NGP-1)	15	10	-0.391842	0.0444434	-0.305293	0.233518
Q9UKD2	MRTO4	mRNA turnover protein 4 homolog (Ribosome assembly factor MRTO4)	11	10	-0.201956	0.122737	-0.304718	0.0580685
Q96H20	SNF8	Vacuolar-sorting protein SNF8 (ELL-associated protein of 30 kDa) (ESCRT-II complex subunit VPS22) (hVps22)	4	4	-0.335426	0.137773	-0.303435	0.387866
P33992	MCM5	DNA replication licensing factor MCM5 (EC 3.6.4.12) (CDC46 homolog) (P1-CDC46)	88	33	-0.0903142	0.146614	-0.303316	0.0684664
D3DX19	CLDN5	Claudin	1	1	-0.296343	0.0153725	-0.303105	0.0553128
P06454	PTMA	Prothymosin alpha [Cleaved into: Prothymosin alpha, N-terminally processed; Thymosin alpha-1]	47	3	-0.112231	0.203597	-0.302496	0.0639324
B4DK17		cDNA FLJ55787, highly similar to Pleckstrin homology-like domain family B member 1	9	1	-0.167519	0.191748	-0.30236	0.0635197
Q8TBB5	KLHDC4	Kelch domain-containing protein 4	7	6	-0.173711	0.410183	-0.301332	0.259826
P30040	ERP29	Endoplasmic reticulum resident protein 29 (ERp29) (Endoplasmic reticulum resident protein 28) (ERp28) (Endoplasmic reticulum resident protein 31) (ERp31)	30	4	-0.411509	0.0154568	-0.3013	0.0555628
O60506	SYNCRIP	Heterogeneous nuclear ribonucleoprotein Q (hnRNP Q) (Glycine- and tyrosine-rich RNA-binding protein) (GRY-RBP) (NS1-associated protein 1) (Synaptotagmin-binding, cytoplasmic RNA-interacting protein)	79	16	-0.270294	0.0246307	-0.300733	0.0213228
O75306	NDUFS2	NADH dehydrogenase [ubiquinone] iron-sulfur protein 2, mitochondrial (EC 7.1.1.2) (Complex I-49kD) (CI-49kD) (NADH-ubiquinone oxidoreductase 49 kDa subunit)	13	9	-0.434091	0.00564694	-0.299654	0.0132787
O60287	URB1	Nucleolar pre-ribosomal-associated protein 1 (Nucleolar protein 254 kDa) (URB1 ribosome biogenesis 1 homolog)	8	7	-0.863553	0.0567837	-0.299314	0.427234
Q96FV9	THOC1	THO complex subunit 1 (Tho1) (Nuclear matrix protein p84) (p84N5) (hTREX84)	19	15	0.498605	0.0113149	-0.299256	0.0431771
Q9NZL4	HSPBP1	Hsp70-binding protein 1 (HspBP1) (Heat shock protein-binding protein 1) (Hsp70-binding protein 2) (HspBP2) (Hsp70-interacting protein 1) (Hsp70-interacting protein 2)	21	11	0.00180079	0.987995	-0.298629	0.545733
P41567	EIF1	Eukaryotic translation initiation factor 1 (eIF1) (A121) (Protein translation factor SUI1 homolog) (Sui1iso1)	12	5	-0.00347502	0.958361	-0.297715	0.0263806
Q15648	MED1	Mediator of RNA polymerase II transcription subunit 1 (Activator-recruited cofactor 205 kDa component) (ARC205) (Mediator complex subunit 1) (Peroxisome proliferator-activated receptor-binding protein) (PBP) (PPAR-binding protein) (Thyroid hormone receptor-associated protein complex 220 kDa component) (Trap220) (Thyroid receptor-interacting protein 2) (TR-interacting protein 2) (TRIP-2) (Vitamin …	16	11	-0.0198592	0.863733	-0.296607	0.225129
Q8IWS0	PHF6	PHD finger protein 6 (PHD-like zinc finger protein)	10	7	-0.424604	0.0872696	-0.29596	0.203782
Q9Y3C1	NOP16	Nucleolar protein 16 (HBV pre-S2 trans-regulated protein 3)	5	4	-0.524023	0.123357	-0.295083	0.200218
Q9NR56	MBNL1	Muscleblind-like protein 1 (Triplet-expansion RNA-binding protein)	17	1	-0.223831	0.0598178	-0.295016	0.0132513
Q9NTX5	ECHDC1	Ethylmalonyl-CoA decarboxylase (EC 4.1.1.94) (Enoyl-CoA hydratase domain-containing protein 1) (Methylmalonyl-CoA decarboxylase) (MMCD)	20	12	-0.698783	0.0117931	-0.294969	0.0252751
Q99426	TBCB	Tubulin-folding cofactor B (Cytoskeleton-associated protein 1) (Cytoskeleton-associated protein CKAPI) (Tubulin-specific chaperone B)	20	12	-0.0586628	0.673447	-0.293869	0.102973
B4DJ38		cDNA FLJ56092, highly similar to Pentatricopeptide repeat protein 1	6	4	-0.809592	0.0495066	-0.293866	0.253738
O14777	NDC80	Kinetochore protein NDC80 homolog (Highly expressed in cancer protein) (Kinetochore protein Hec1) (HsHec1) (Kinetochore-associated protein 2) (Retinoblastoma-associated protein HEC)	32	22	0.968495	0.00370209	-0.292831	0.251369
P46734	MAP2K3	Dual specificity mitogen-activated protein kinase kinase 3 (MAP kinase kinase 3) (MAPKK 3) (EC 2.7.12.2) (MAPK/ERK kinase 3) (MEK 3) (Stress-activated protein kinase kinase 2) (SAPK kinase 2) (SAPKK-2) (SAPKK2)	23	7	0.263198	0.00152871	-0.292742	0.00507369
Q9GZR1	SENP6	Sentrin-specific protease 6 (EC 3.4.22.-) (SUMO-1-specific protease 1) (Sentrin/SUMO-specific protease SENP6)	1	1	-0.689451	0.0367367	-0.292081	0.280245
O43920	NDUFS5	NADH dehydrogenase [ubiquinone] iron-sulfur protein 5 (Complex I-15 kDa) (CI-15 kDa) (NADH-ubiquinone oxidoreductase 15 kDa subunit)	6	5	-0.456941	0.0492613	-0.291425	0.1285
Q9H4L4	SENP3	Sentrin-specific protease 3 (EC 3.4.22.-) (SUMO-1-specific protease 3) (Sentrin/SUMO-specific protease SENP3)	5	5	-0.0631907	0.52652	-0.289735	0.290227
P13796	LCP1	Plastin-2 (L-plastin) (LC64P) (Lymphocyte cytosolic protein 1) (LCP-1)	68	27	-0.46814	0.0410558	-0.289657	0.0795671
P62847	RPS24	40S ribosomal protein S24 (Small ribosomal subunit protein eS24)	27	6	-0.238113	0.0264523	-0.289524	0.0586132
Q9NQS1	AVEN	Cell death regulator Aven	6	3	-0.188785	0.125904	-0.289179	0.00476032
Q96L94	SNX22	Sorting nexin-22	2	2	0.0913727	0.305417	-0.289154	0.0500352
Q9H0C8	ILKAP	Integrin-linked kinase-associated serine/threonine phosphatase 2C (ILKAP) (EC 3.1.3.16)	30	17	0.0221148	0.845554	-0.288304	0.349981
O43379	WDR62	WD repeat-containing protein 62	11	9	0.197814	0.366674	-0.287171	0.227979
Q99879	H2BC14	Histone H2B type 1-M (Histone H2B.e) (H2B/e)	290	2	0.394918	0.0460161	-0.286864	0.0222593
P78316	NOP14	Nucleolar protein 14 (Nucleolar complex protein 14)	2	2	-0.38867	0.111506	-0.286548	0.510595
Q9BUH6	PAXX	Protein PAXX (Paralog of XRCC4 and XLF) (XRCC4-like small protein)	7	6	-0.044926	0.769602	-0.285905	0.287591
Q04637	EIF4G1	Eukaryotic translation initiation factor 4 gamma 1 (eIF-4-gamma 1) (eIF-4G 1) (eIF-4G1) (p220)	101	2	-0.245793	0.000510013	-0.285871	0.00267532
P19623	SRM	Spermidine synthase (SPDSY) (EC 2.5.1.16) (Putrescine aminopropyltransferase)	11	7	-0.399865	0.0138217	-0.285359	0.0529045
O60888	CUTA	Protein CutA (Acetylcholinesterase-associated protein) (Brain acetylcholinesterase putative membrane anchor)	5	3	-0.108172	0.0304153	-0.284946	0.282632
P33991	MCM4	DNA replication licensing factor MCM4 (EC 3.6.4.12) (CDC21 homolog) (P1-CDC21)	76	36	-0.0808386	0.410409	-0.284571	0.219711
Q9NRD1	FBXO6	F-box only protein 6 (F-box protein that recognizes sugar chains 2) (F-box/G-domain protein 2)	1	1	-0.451711	0.0589587	-0.28386	0.165758
Q9NP81	SARS2	Serine--tRNA ligase, mitochondrial (EC 6.1.1.11) (SerRSmt) (Seryl-tRNA synthetase) (SerRS) (Seryl-tRNA(Ser/Sec) synthetase)	9	7	-0.59949	0.0307986	-0.283178	0.456091
O43324	EEF1E1	Eukaryotic translation elongation factor 1 epsilon-1 (Aminoacyl tRNA synthetase complex-interacting multifunctional protein 3) (Elongation factor p18) (Multisynthase complex auxiliary component p18)	8	6	-0.167759	0.000842418	-0.282647	0.0921457
Q13492	PICALM	Phosphatidylinositol-binding clathrin assembly protein (Clathrin assembly lymphoid myeloid leukemia protein)	33	11	-0.000743218	0.989123	-0.281221	0.0989459
Q9H3K2	GHITM	Growth hormone-inducible transmembrane protein (Dermal papilla-derived protein 2) (Mitochondrial morphology and cristae structure 1) (MICS1) (Transmembrane BAX inhibitor motif-containing protein 5)	6	4	-0.833645	0.00702158	-0.281022	0.0412297
A0A7I2V4H7	CIT	Citron Rho-interacting kinase	15	3	0.485382	0.0279392	-0.280728	0.416412
P06132	UROD	Uroporphyrinogen decarboxylase (UPD) (URO-D) (EC 4.1.1.37)	35	9	0.110438	0.0505851	-0.280529	0.0475439
Q9NQ55	PPAN	Suppressor of SWI4 1 homolog (Ssf-1) (Brix domain-containing protein 3) (Peter Pan homolog)	12	9	-0.48767	0.0188513	-0.280074	0.0246169
B4DYM7	SASS6	Spindle assembly abnormal protein 6 homolog	4	3	0.169815	0.147488	-0.279961	0.0962961
P78527	PRKDC	DNA-dependent protein kinase catalytic subunit (DNA-PK catalytic subunit) (DNA-PKcs) (EC 2.7.11.1) (DNPK1) (p460)	299	138	-0.230373	0.0759905	-0.279117	0.0324627
P21964	COMT	Catechol O-methyltransferase (EC 2.1.1.6)	4	3	0.0276168	0.917219	-0.278866	0.141835
Q8IWB7	WDFY1	WD repeat and FYVE domain-containing protein 1 (FYVE domain-containing protein localized to endosomes 1) (FENS-1) (Phosphoinositide-binding protein 1) (WD40- and FYVE domain-containing protein 1) (Zinc finger FYVE domain-containing protein 17)	7	6	-0.0259507	0.848933	-0.277204	0.125245
Q9UPU5	USP24	Ubiquitin carboxyl-terminal hydrolase 24 (EC 3.4.19.12) (Deubiquitinating enzyme 24) (Ubiquitin thioesterase 24) (Ubiquitin-specific-processing protease 24)	47	39	-0.240091	0.0181004	-0.27716	0.0386205
Q9NPF5	DMAP1	DNA methyltransferase 1-associated protein 1 (DNMAP1) (DNMT1-associated protein 1)	9	7	-0.0451744	0.814211	-0.277066	0.129083
P26447	S100A4	Protein S100-A4 (Calvasculin) (Metastasin) (Placental calcium-binding protein) (Protein Mts1) (S100 calcium-binding protein A4)	29	5	-0.418373	0.0152265	-0.275939	0.279207
O75170	PPP6R2	Serine/threonine-protein phosphatase 6 regulatory subunit 2 (SAPS domain family member 2)	7	6	-0.169199	0.446636	-0.275564	0.4433
O14979	HNRNPDL	Heterogeneous nuclear ribonucleoprotein D-like (hnRNP D-like) (hnRNP DL) (AU-rich element RNA-binding factor) (JKT41-binding protein) (Protein laAUF1)	42	10	-0.286578	0.010213	-0.275308	0.102707
Q6IQ49	SDE2	Replication stress response regulator SDE2	15	9	0.0913247	0.45617	-0.275203	0.0465369
Q9NRW1	RAB6B	Ras-related protein Rab-6B	29	6	0.0332775	0.685683	-0.274177	0.0414861
P42224	STAT1	Signal transducer and activator of transcription 1-alpha/beta (Transcription factor ISGF-3 components p91/p84)	21	17	-0.178926	0.192407	-0.273157	0.13675
Q9NX40	OCIAD1	OCIA domain-containing protein 1 (Ovarian cancer immunoreactive antigen domain containing 1) (Ovarian carcinoma immunoreactive antigen)	10	5	-0.351182	0.0455278	-0.272997	0.0623015
P02100	HBE1	Hemoglobin subunit epsilon (Epsilon-globin) (Hemoglobin epsilon chain)	178	7	0.224933	0.531945	-0.272774	0.713041
Q9H773	DCTPP1	dCTP pyrophosphatase 1 (EC 3.6.1.12) (Deoxycytidine-triphosphatase 1) (dCTPase 1) (RS21C6) (XTP3-transactivated gene A protein)	8	5	-0.32016	0.024086	-0.272238	0.120915
Q96DA6	DNAJC19	Mitochondrial import inner membrane translocase subunit TIM14 (DnaJ homolog subfamily C member 19)	5	4	-0.420676	0.0574726	-0.271758	0.242473
Q15021	NCAPD2	Condensin complex subunit 1 (Chromosome condensation-related SMC-associated protein 1) (Chromosome-associated protein D2) (hCAP-D2) (Non-SMC condensin I complex subunit D2) (XCAP-D2 homolog)	83	1	0.182654	0.0189042	-0.271701	0.191844
P62495	ETF1	Eukaryotic peptide chain release factor subunit 1 (Eukaryotic release factor 1) (eRF1) (Protein Cl1) (TB3-1)	51	17	-0.281683	0.0276416	-0.271608	0.0030474
Q8TAE8	GADD45GIP1	Growth arrest and DNA damage-inducible proteins-interacting protein 1 (39S ribosomal protein L59, mitochondrial) (MRP-L59) (CKII beta-associating protein) (CR6-interacting factor 1) (CRIF1) (Mitochondrial large ribosomal subunit protein mL64) (Papillomavirus L2-interacting nuclear protein 1) (PLINP) (PLINP-1) (p53-responsive gene 6 protein)	8	5	-0.680455	0.00793007	-0.2715	0.110291
P20936	RASA1	Ras GTPase-activating protein 1 (GAP) (GTPase-activating protein) (RasGAP) (Ras p21 protein activator) (p120GAP)	4	4	-0.0832644	0.692847	-0.271012	0.293431
Q9BYD3	MRPL4	39S ribosomal protein L4, mitochondrial (L4mt) (MRP-L4) (Mitochondrial large ribosomal subunit protein uL4m)	3	2	-0.544712	0.108476	-0.270103	0.249226
P13639	EEF2	Elongation factor 2 (EF-2)	217	44	-0.375639	0.0132335	-0.268738	0.000684778
Q9P000	COMMD9	COMM domain-containing protein 9	3	3	-0.371712	0.0673025	-0.268146	0.324481
Q9Y6M9	NDUFB9	NADH dehydrogenase [ubiquinone] 1 beta subcomplex subunit 9 (Complex I-B22) (CI-B22) (LYR motif-containing protein 3) (NADH-ubiquinone oxidoreductase B22 subunit)	8	4	-0.382708	0.0242804	-0.2679	0.0999124
Q9P258	RCC2	Protein RCC2 (RCC1-like protein TD-60) (Telophase disk protein of 60 kDa)	33	20	-0.0464314	0.738911	-0.266853	0.0766628
Q15233	NONO	Non-POU domain-containing octamer-binding protein (NonO protein) (54 kDa nuclear RNA- and DNA-binding protein) (55 kDa nuclear protein) (DNA-binding p52/p100 complex, 52 kDa subunit) (NMT55) (p54(nrb)) (p54nrb)	66	17	-0.31402	0.0298788	-0.266832	0.136909
P11586	MTHFD1	C-1-tetrahydrofolate synthase, cytoplasmic (C1-THF synthase) (Epididymis secretory sperm binding protein) [Cleaved into: C-1-tetrahydrofolate synthase, cytoplasmic, N-terminally processed] [Includes: Methylenetetrahydrofolate dehydrogenase (EC 1.5.1.5); Methenyltetrahydrofolate cyclohydrolase (EC 3.5.4.9); Formyltetrahydrofolate synthetase (EC 6.3.4.3)]	111	44	-0.239325	0.0102248	-0.266067	0.0174733
P35251	RFC1	Replication factor C subunit 1 (Activator 1 140 kDa subunit) (A1 140 kDa subunit) (Activator 1 large subunit) (Activator 1 subunit 1) (DNA-binding protein PO-GA) (Replication factor C 140 kDa subunit) (RF-C 140 kDa subunit) (RFC140) (Replication factor C large subunit)	22	17	0.0503611	0.545577	-0.265654	0.207236
P50897	PPT1	Palmitoyl-protein thioesterase 1 (PPT-1) (EC 3.1.2.22) (Palmitoyl-protein hydrolase 1)	8	6	-0.183364	0.183416	-0.265258	0.212778
Q9NP92	MRPS30	39S ribosomal protein S30, mitochondrial (MRP-S30) (S30mt) (Mitochondrial large ribosomal subunit protein mL65) (Mitochondrial large ribosomal subunit protein mS30) (Programmed cell death protein 9)	3	3	-0.548204	0.0228931	-0.265198	0.0755086
P35249	RFC4	Replication factor C subunit 4 (Activator 1 37 kDa subunit) (A1 37 kDa subunit) (Activator 1 subunit 4) (Replication factor C 37 kDa subunit) (RF-C 37 kDa subunit) (RFC37)	21	12	0.0845429	0.508296	-0.264795	0.388155
P43897	TSFM	Elongation factor Ts, mitochondrial (EF-Ts) (EF-TsMt)	12	7	-0.457641	0.00557346	-0.264772	0.119167
Q9NWT1	PAK1IP1	p21-activated protein kinase-interacting protein 1 (PAK/PLC-interacting protein 1) (hPIP1) (PAK1-interacting protein 1) (WD repeat-containing protein 84)	13	10	-0.207526	0.107217	-0.263742	0.110675
Q14684	RRP1B	Ribosomal RNA processing protein 1 homolog B (RRP1-like protein B)	8	6	-0.866681	0.00185616	-0.26335	0.339072
Q16778	H2BC21	Histone H2B type 2-E (H2B-clustered histone 21) (Histone H2B-GL105) (Histone H2B.q) (H2B/q)	278	2	0.311743	0.197231	-0.262308	0.104575
Q5JUR7	TEX30	Testis-expressed protein 30	6	5	-0.0142054	0.963909	-0.261645	0.460371
Q9BUJ2	HNRNPUL1	Heterogeneous nuclear ribonucleoprotein U-like protein 1 (Adenovirus early region 1B-associated protein 5) (E1B-55 kDa-associated protein 5) (E1B-AP5)	69	2	-0.157933	0.130758	-0.261167	0.185235
P27448	MARK3	MAP/microtubule affinity-regulating kinase 3 (EC 2.7.11.1) (C-TAK1) (cTAK1) (Cdc25C-associated protein kinase 1) (ELKL motif kinase 2) (EMK-2) (Protein kinase STK10) (Ser/Thr protein kinase PAR-1) (Par-1a) (Serine/threonine-protein kinase p78)	17	12	0.0819392	0.58021	-0.259791	0.476237
Q59EC0	ADA	Adenosine deaminase, RNA-specific isoform ADAR-a variant (Fragment)	38	1	-0.474151	0.014892	-0.259556	0.0793739
Q92896	GLG1	Golgi apparatus protein 1 (CFR-1) (Cysteine-rich fibroblast growth factor receptor) (E-selectin ligand 1) (ESL-1) (Golgi sialoglycoprotein MG-160)	23	17	-0.0700887	0.604209	-0.259555	0.00651966
Q13177	PAK2	Serine/threonine-protein kinase PAK 2 (EC 2.7.11.1) (Gamma-PAK) (PAK65) (S6/H4 kinase) (p21-activated kinase 2) (PAK-2) (p58) [Cleaved into: PAK-2p27 (p27); PAK-2p34 (p34) (C-t-PAK2)]	25	13	-0.220405	0.020639	-0.259235	0.00614118
Q5T6U8	HMGA1	High mobility group AT-hook 1	56	2	-0.380563	0.151739	-0.259171	0.372789
A0A0S4T4S3	HLA-C	MHC class I antigen	8	1	-0.582233	0.00198325	-0.258803	0.153089
P28715	ERCC5	DNA excision repair protein ERCC-5 (EC 3.1.-.-) (DNA repair protein complementing XP-G cells) (Xeroderma pigmentosum group G-complementing protein)	10	5	-0.397444	0.107477	-0.258633	0.267385
Q04917	YWHAH	14-3-3 protein eta (Protein AS1)	95	3	0.0187478	0.825652	-0.258507	0.0209706
Q01813	PFKP	ATP-dependent 6-phosphofructokinase, platelet type (ATP-PFK) (PFK-P) (EC 2.7.1.11) (6-phosphofructokinase type C) (Phosphofructo-1-kinase isozyme C) (PFK-C) (Phosphohexokinase)	22	9	-0.218281	0.354734	-0.258455	0.141367
P42898	MTHFR	Methylenetetrahydrofolate reductase (EC 1.5.1.20)	13	8	0.0507309	0.54394	-0.258432	0.101584
P01023	A2M	Alpha-2-macroglobulin (Alpha-2-M) (C3 and PZP-like alpha-2-macroglobulin domain-containing protein 5)	10	8	0.366519	0.00863811	-0.258345	0.0515737
Q9UH17	APOBEC3B	DNA dC->dU-editing enzyme APOBEC-3B (A3B) (EC 3.5.4.38) (Phorbolin-1-related protein) (Phorbolin-2/3)	6	4	-0.217466	0.189853	-0.258269	0.13418
Q96B49	TOMM6	Mitochondrial import receptor subunit TOM6 homolog (Overexpressed breast tumor protein) (Translocase of outer membrane 6 kDa subunit homolog)	7	2	-0.499597	0.00214847	-0.256705	0.181588
Q9NYK5	MRPL39	39S ribosomal protein L39, mitochondrial (L39mt) (MRP-L39) (39S ribosomal protein L5, mitochondrial) (L5mt) (MRP-L5) (Mitochondrial large ribosomal subunit protein mL39)	11	9	-0.374118	0.0456651	-0.256095	0.223579
Q14008	CKAP5	Cytoskeleton-associated protein 5 (Colonic and hepatic tumor overexpressed gene protein) (Ch-TOG)	89	64	0.0296837	0.485109	-0.255538	0.00833496
Q16670	ZSCAN26	Zinc finger and SCAN domain-containing protein 26 (Protein SRE-ZBP) (Zinc finger protein 187)	4	4	-0.823565	0.00756207	-0.255289	0.239991
Q14149	MORC3	MORC family CW-type zinc finger protein 3 (Nuclear matrix protein 2) (Zinc finger CW-type coiled-coil domain protein 3)	32	23	0.0276087	0.724194	-0.254759	0.365125
P08319	ADH4	All-trans-retinol dehydrogenase [NAD(+)] ADH4 (EC 1.1.1.105) (Alcohol dehydrogenase 4) (Alcohol dehydrogenase class II pi chain)	1	1	-0.0615145	0.473498	-0.254709	0.193594
P67809	YBX1	Y-box-binding protein 1 (YB-1) (CCAAT-binding transcription factor I subunit A) (CBF-A) (DNA-binding protein B) (DBPB) (Enhancer factor I subunit A) (EFI-A) (Nuclease-sensitive element-binding protein 1) (Y-box transcription factor)	62	9	-0.318998	0.0135877	-0.253624	0.0610681
Q9H3Q1	CDC42EP4	Cdc42 effector protein 4 (Binder of Rho GTPases 4)	5	4	-0.201154	0.466598	-0.253121	0.327982
Q96AT9	RPE	Ribulose-phosphate 3-epimerase (EC 5.1.3.1) (Ribulose-5-phosphate-3-epimerase)	4	3	-0.186622	0.450751	-0.253073	0.0149159
Q8NBF2	NHLRC2	NHL repeat-containing protein 2	12	11	-0.216817	0.225609	-0.253002	0.198893
Q99543	DNAJC2	DnaJ homolog subfamily C member 2 (M-phase phosphoprotein 11) (Zuotin-related factor 1) [Cleaved into: DnaJ homolog subfamily C member 2, N-terminally processed]	14	12	-0.214876	0.227033	-0.252882	0.26239
Q8WVY7	UBLCP1	Ubiquitin-like domain-containing CTD phosphatase 1 (EC 3.1.3.16) (Nuclear proteasome inhibitor UBLCP1)	4	4	-0.404271	0.0400097	-0.252854	0.150412
O15067	PFAS	Phosphoribosylformylglycinamidine synthase (FGAM synthase) (FGAMS) (EC 6.3.5.3) (Formylglycinamide ribonucleotide amidotransferase) (FGAR amidotransferase) (FGAR-AT) (Formylglycinamide ribotide amidotransferase)	27	21	-0.580366	0.000176569	-0.252404	0.0598257
Q9BQ52	ELAC2	Zinc phosphodiesterase ELAC protein 2 (EC 3.1.26.11) (ElaC homolog protein 2) (Heredity prostate cancer protein 2) (Ribonuclease Z 2) (RNase Z 2) (tRNA 3 endonuclease 2) (tRNase Z 2)	31	21	-0.533135	0.0393247	-0.252293	0.121917
B3KT00		ElaC homolog protein 2 (EC 3.1.26.11) (Ribonuclease Z 2) (Zinc phosphodiesterase ELAC protein 2) (tRNA 3 endonuclease 2) (tRNase Z 2)	28	19	-0.533135	0.0393247	-0.252293	0.121917
Q9BYD2	MRPL9	39S ribosomal protein L9, mitochondrial (L9mt) (MRP-L9) (Mitochondrial large ribosomal subunit protein bL9m)	9	7	-0.548634	0.0039517	-0.250364	0.112854
O00471	EXOC5	Exocyst complex component 5 (Exocyst complex component Sec10) (hSec10)	19	12	-0.155196	0.155535	-0.250125	0.127487
F6TLX2	GLOD4	Glyoxalase domain-containing protein 4	35	4	-0.225232	0.0121613	-0.249876	0.022694
Q9H3P2	NELFA	Negative elongation factor A (NELF-A) (Wolf-Hirschhorn syndrome candidate 2 protein)	9	8	-0.180827	0.250746	-0.249384	0.274569
O95299	NDUFA10	NADH dehydrogenase [ubiquinone] 1 alpha subcomplex subunit 10, mitochondrial (Complex I-42kD) (CI-42kD) (NADH-ubiquinone oxidoreductase 42 kDa subunit)	15	9	-0.452484	0.00304386	-0.249091	0.0639928
Q99757	TXN2	Thioredoxin, mitochondrial (MTRX) (Mt-Trx) (Thioredoxin-2)	6	3	-0.0504309	0.779486	-0.249016	0.536908
Q8IYI6	EXOC8	Exocyst complex component 8 (Exocyst complex 84 kDa subunit)	18	14	-0.0492503	0.613018	-0.24857	0.25149
Q9UBT2	UBA2	SUMO-activating enzyme subunit 2 (EC 2.3.2.-) (Anthracycline-associated resistance ARX) (Ubiquitin-like 1-activating enzyme E1B) (Ubiquitin-like modifier-activating enzyme 2)	67	29	-0.221588	0.0366982	-0.248559	0.132897
Q59EI6	CCND3	Cyclin D3 variant (Fragment)	7	1	-0.0677632	0.768843	-0.248185	0.235684
Q9UJV9	DDX41	Probable ATP-dependent RNA helicase DDX41 (EC 3.6.4.13) (DEAD box protein 41) (DEAD box protein abstrakt homolog)	8	8	-0.555568	0.0451327	-0.248014	0.484235
O60216	RAD21	Double-strand-break repair protein rad21 homolog (hHR21) (Nuclear matrix protein 1) (NXP-1) (SCC1 homolog) [Cleaved into: 64-kDa C-terminal product (64-kDa carboxy-terminal product) (65-kDa carboxy-terminal product)]	41	26	0.0462264	0.630059	-0.246033	0.259499
P33993	MCM7	DNA replication licensing factor MCM7 (EC 3.6.4.12) (CDC47 homolog) (P1.1-MCM3)	75	34	0.0480824	0.569596	-0.246032	0.148865
O75368	SH3BGRL	SH3 domain-binding glutamic acid-rich-like protein	29	10	-0.10962	0.351778	-0.245467	0.0789379
Q9UBE0	SAE1	SUMO-activating enzyme subunit 1 (Ubiquitin-like 1-activating enzyme E1A) [Cleaved into: SUMO-activating enzyme subunit 1, N-terminally processed]	35	19	-0.131626	0.295818	-0.245436	0.111479
P62753	RPS6	40S ribosomal protein S6 (Phosphoprotein NP33) (Small ribosomal subunit protein eS6)	57	16	-0.257567	0.00825108	-0.245239	0.034261
A0A024R529	DAK	ATP-dependent dihydroxyacetone kinase (EC 4.6.1.15) (Bifunctional ATP-dependent dihydroxyacetone kinase/FAD-AMP lyase (cyclizing)) (FAD-AMP lyase (cyclic FMN forming)) (FAD-AMP lyase (cyclizing)) (FMN cyclase) (Glycerone kinase) (Triokinase) (Triokinase/FMN cyclase) (Triose kinase)	16	12	-0.30277	0.0484489	-0.245075	0.0515404
Q14738	PPP2R5D	Serine/threonine-protein phosphatase 2A 56 kDa regulatory subunit delta isoform (PP2A B subunit isoform B'-delta) (PP2A B subunit isoform B56-delta) (PP2A B subunit isoform PR61-delta) (PP2A B subunit isoform R5-delta)	21	12	-0.0942859	0.197358	-0.244237	0.0107665
Q6P5R6	RPL22L1	60S ribosomal protein L22-like 1 (Large ribosomal subunit protein eL22-like 1)	3	3	-0.89127	0.00602361	-0.244171	0.487853
Q71F23	CENPU	Centromere protein U (CENP-U) (Centromere protein of 50 kDa) (CENP-50) (Interphase centromere complex protein 24) (KSHV latent nuclear antigen-interacting protein 1) (MLF1-interacting protein) (Polo-box-interacting protein 1)	6	5	0.0525693	0.7945	-0.243953	0.281605
Q9UIJ7	AK3	GTP:AMP phosphotransferase AK3, mitochondrial (EC 2.7.4.10) (Adenylate kinase 3) (AK 3) (Adenylate kinase 3 alpha-like 1)	14	10	-0.492593	0.00728855	-0.243063	0.0564482
Q96FZ2	HMCES	Abasic site processing protein HMCES (Embryonic stem cell-specific 5-hydroxymethylcytosine-binding protein) (ES cell-specific 5hmC-binding protein) (Peptidase HMCES) (EC 3.4.-.-) (SRAP domain-containing protein 1)	8	7	0.459996	0.152334	-0.242924	0.431893
Q8IZU0	FAM9B	Protein FAM9B	67	1	0.436501	0.314384	-0.242894	0.0950863
P51970	NDUFA8	NADH dehydrogenase [ubiquinone] 1 alpha subcomplex subunit 8 (Complex I-19kD) (CI-19kD) (Complex I-PGIV) (CI-PGIV) (NADH-ubiquinone oxidoreductase 19 kDa subunit)	4	3	-0.604554	0.00885104	-0.242561	0.174715
Q8TED0	UTP15	U3 small nucleolar RNA-associated protein 15 homolog	4	4	-0.653172	0.0744117	-0.242545	0.357663
P62263	RPS14	40S ribosomal protein S14 (Small ribosomal subunit protein uS11)	27	6	-0.0957192	0.205851	-0.241067	0.0811176
Q8IVD9	NUDCD3	NudC domain-containing protein 3	9	7	-0.157033	0.394897	-0.240582	0.364373
Q8NFH5	NUP35	Nucleoporin NUP35 (35 kDa nucleoporin) (Mitotic phosphoprotein 44) (MP-44) (Nuclear pore complex protein Nup53) (Nucleoporin NUP53)	12	8	-0.131842	0.437966	-0.240115	0.177387
Q9Y4G6	TLN2	Talin-2	87	30	-0.00772465	0.952587	-0.239752	0.198055
P31152	MAPK4	Mitogen-activated protein kinase 4 (MAP kinase 4) (MAPK 4) (EC 2.7.11.24) (Extracellular signal-regulated kinase 4) (ERK-4) (MAP kinase isoform p63) (p63-MAPK)	2	1	0.487427	0.302572	-0.23954	0.179921
Q9NVS9	PNPO	Pyridoxine-5'-phosphate oxidase (EC 1.4.3.5) (Pyridoxamine-phosphate oxidase)	9	2	-0.235182	0.0624665	-0.239169	0.0230962
P00338	LDHA	L-lactate dehydrogenase A chain (LDH-A) (EC 1.1.1.27) (Cell proliferation-inducing gene 19 protein) (LDH muscle subunit) (LDH-M) (Renal carcinoma antigen NY-REN-59)	49	15	-0.563462	0.101317	-0.237859	0.0505959
P15954	COX7C	Cytochrome c oxidase subunit 7C, mitochondrial (Cytochrome c oxidase polypeptide VIIc)	5	3	-0.297741	0.248409	-0.237393	0.407857
Q96Q11	TRNT1	CCA tRNA nucleotidyltransferase 1, mitochondrial (EC 2.7.7.72) (Mitochondrial tRNA nucleotidyl transferase, CCA-adding) (mt CCA-adding enzyme) (mt tRNA CCA-diphosphorylase) (mt tRNA CCA-pyrophosphorylase) (mt tRNA adenylyltransferase)	5	4	-0.473064	0.19618	-0.237084	0.290677
G3V203	RPL18	60S ribosomal protein L18 (Ribosomal protein L18, isoform CRA_b)	18	1	-0.310285	0.0205858	-0.236582	0.0338455
Q8TCS8	PNPT1	Polyribonucleotide nucleotidyltransferase 1, mitochondrial (EC 2.7.7.8) (3'-5' RNA exonuclease OLD35) (PNPase old-35) (Polynucleotide phosphorylase 1) (PNPase 1) (Polynucleotide phosphorylase-like protein)	14	14	-0.449158	0.0135056	-0.236481	0.264814
A0A024R7K0	SFRS14	Splicing factor, arginine/serine-rich 14, isoform CRA_a	23	19	0.0386272	0.691441	-0.236393	0.185077
Q9H3Y8	PPDPF	Pancreatic progenitor cell differentiation and proliferation factor (Exocrine differentiation and proliferation factor)	1	1	0.3782	0.0289082	-0.236357	0.574239
P28838	LAP3	Cytosol aminopeptidase (EC 3.4.11.1) (Cysteinylglycine-S-conjugate dipeptidase) (EC 3.4.13.23) (Leucine aminopeptidase 3) (LAP-3) (Leucyl aminopeptidase) (Peptidase S) (Proline aminopeptidase) (EC 3.4.11.5) (Prolyl aminopeptidase)	61	29	-0.271423	0.0158205	-0.236214	0.0200646
Q9H2W6	MRPL46	39S ribosomal protein L46, mitochondrial (L46mt) (MRP-L46) (Mitochondrial large ribosomal subunit protein mL46) (P2ECSL)	6	5	-0.394897	0.0695241	-0.235925	0.312321
Q9HD20	ATP13A1	Endoplasmic reticulum transmembrane helix translocase (EC 7.4.2.-) (Endoplasmic reticulum P5A-ATPase)	14	12	-0.455255	0.0744042	-0.235498	0.356063
P46783	RPS10	40S ribosomal protein S10 (Small ribosomal subunit protein eS10)	59	15	-0.225568	0.0169705	-0.235442	0.0119826
R9S3C3	p14ARF	p14ARF/p16INK4a fusion protein	7	2	0.0865329	0.545379	-0.235423	0.420203
Q9Y2Q3	GSTK1	Glutathione S-transferase kappa 1 (EC 2.5.1.18) (GST 13-13) (GST class-kappa) (GSTK1-1) (hGSTK1) (Glutathione S-transferase subunit 13)	7	4	-0.320891	0.085936	-0.235041	0.301682
Q9UDW1	UQCR10	Cytochrome b-c1 complex subunit 9 (Complex III subunit 9) (Complex III subunit X) (Cytochrome c1 non-heme 7 kDa protein) (Ubiquinol-cytochrome c reductase complex 7.2 kDa protein)	6	3	-0.307007	0.00534816	-0.23445	0.0162337
P41214	EIF2D	Eukaryotic translation initiation factor 2D (eIF2d) (Hepatocellular carcinoma-associated antigen 56) (Ligatin)	13	10	-0.356248	0.0170551	-0.234325	0.240366
Q6PKG0	LARP1	La-related protein 1 (La ribonucleoprotein domain family member 1)	59	31	-0.0315243	0.428832	-0.233656	0.00490223
Q8NDY6	BHLHE23	Class E basic helix-loop-helix protein 23 (bHLHe23) (Class B basic helix-loop-helix protein 4) (bHLHb4)	1	1	-0.25646	0.236054	-0.233034	0.0835392
Q13601	KRR1	KRR1 small subunit processome component homolog (HIV-1 Rev-binding protein 2) (KRR-R motif-containing protein 1) (Rev-interacting protein 1) (Rip-1)	9	7	-0.157424	0.26357	-0.232849	0.323425
P31751	AKT2	RAC-beta serine/threonine-protein kinase (EC 2.7.11.1) (Protein kinase Akt-2) (Protein kinase B beta) (PKB beta) (RAC-PK-beta)	8	7	-0.172537	0.133523	-0.232779	0.0737522
O95298	NDUFC2	NADH dehydrogenase [ubiquinone] 1 subunit C2 (Complex I-B14.5b) (CI-B14.5b) (Human lung cancer oncogene 1 protein) (HLC-1) (NADH-ubiquinone oxidoreductase subunit B14.5b)	7	5	-0.447547	0.0152782	-0.232594	0.127961
P13073	COX4I1	Cytochrome c oxidase subunit 4 isoform 1, mitochondrial (Cytochrome c oxidase polypeptide IV) (Cytochrome c oxidase subunit IV isoform 1) (COX IV-1)	23	7	-0.445471	0.00351483	-0.231898	0.0053721
Q99873	PRMT1	Protein arginine N-methyltransferase 1 (EC 2.1.1.319) (Histone-arginine N-methyltransferase PRMT1) (Interferon receptor 1-bound protein 4)	29	15	-0.450687	0.0156534	-0.230798	0.0180932
Q08945	SSRP1	FACT complex subunit SSRP1 (Chromatin-specific transcription elongation factor 80 kDa subunit) (Facilitates chromatin transcription complex 80 kDa subunit) (FACT 80 kDa subunit) (FACTp80) (Facilitates chromatin transcription complex subunit SSRP1) (Recombination signal sequence recognition protein 1) (Structure-specific recognition protein 1) (hSSRP1) (T160)	35	22	-0.272524	0.00617881	-0.230542	0.0785158
Q9NS87	KIF15	Kinesin-like protein KIF15 (Kinesin-like protein 2) (hKLP2) (Kinesin-like protein 7) (Serologically defined breast cancer antigen NY-BR-62)	41	4	0.222118	0.0254468	-0.229105	0.0817333
Q9UI09	NDUFA12	NADH dehydrogenase [ubiquinone] 1 alpha subcomplex subunit 12 (13 kDa differentiation-associated protein) (Complex I-B17.2) (CI-B17.2) (CIB17.2) (NADH-ubiquinone oxidoreductase subunit B17.2)	7	4	-0.545012	0.0574315	-0.228656	0.303579
Q02543	RPL18A	60S ribosomal protein L18a (Large ribosomal subunit protein eL20)	35	9	-0.216887	0.0816414	-0.228392	0.0737217
Q8N6H7	ARFGAP2	ADP-ribosylation factor GTPase-activating protein 2 (ARF GAP 2) (GTPase-activating protein ZNF289) (Zinc finger protein 289)	18	8	-0.263428	0.0684087	-0.22725	0.305638
Q7L4I2	RSRC2	Arginine/serine-rich coiled-coil protein 2	8	2	0.108927	0.766125	-0.227226	0.521499
P46777	RPL5	60S ribosomal protein L5 (Large ribosomal subunit protein uL18)	89	17	-0.219492	0.0101886	-0.227134	0.0287771
O75489	NDUFS3	NADH dehydrogenase [ubiquinone] iron-sulfur protein 3, mitochondrial (EC 7.1.1.2) (Complex I-30kD) (CI-30kD) (NADH-ubiquinone oxidoreductase 30 kDa subunit)	21	12	-0.408793	0.00201388	-0.226436	0.00569105
Q9Y613	FHOD1	FH1/FH2 domain-containing protein 1 (Formin homolog overexpressed in spleen 1) (FHOS) (Formin homology 2 domain-containing protein 1)	16	14	0.0949776	0.348557	-0.226352	0.192366
Q8N4C8	MINK1	Misshapen-like kinase 1 (EC 2.7.11.1) (GCK family kinase MiNK) (MAPK/ERK kinase kinase kinase 6) (MEK kinase kinase 6) (MEKKK 6) (Misshapen/NIK-related kinase) (Mitogen-activated protein kinase kinase kinase kinase 6)	17	10	0.0898919	0.183822	-0.226293	0.134919
Q02978	SLC25A11	Mitochondrial 2-oxoglutarate/malate carrier protein (OGCP) (Solute carrier family 25 member 11)	12	6	-0.501201	0.00992924	-0.225831	0.508156
P46778	RPL21	60S ribosomal protein L21 (Large ribosomal subunit protein eL21)	22	10	-0.149774	0.265755	-0.225665	0.17265
E7EVA0	MAP4	Microtubule-associated protein	53	17	-0.106852	0.107361	-0.225608	0.0334991
O43252	PAPSS1	Bifunctional 3'-phosphoadenosine 5'-phosphosulfate synthase 1 (PAPS synthase 1) (PAPSS 1) (Sulfurylase kinase 1) (SK 1) (SK1) [Includes: Sulfate adenylyltransferase (EC 2.7.7.4) (ATP-sulfurylase) (Sulfate adenylate transferase) (SAT); Adenylyl-sulfate kinase (EC 2.7.1.25) (3'-phosphoadenosine-5'-phosphosulfate synthase) (APS kinase) (Adenosine-5'-phosphosulfate 3'-phosphotransferase) (Adenylylsul…	5	3	-0.669401	0.000246055	-0.225128	0.248351
O60331	PIP5K1C	Phosphatidylinositol 4-phosphate 5-kinase type-1 gamma (PIP5K1gamma) (PtdIns(4)P-5-kinase 1 gamma) (EC 2.7.1.68) (Type I phosphatidylinositol 4-phosphate 5-kinase gamma)	2	2	-0.315157	0.0300793	-0.224657	0.101454
O95273	CCNDBP1	Cyclin-D1-binding protein 1 (Grap2 and cyclin-D-interacting protein) (Human homolog of Maid)	8	5	0.0997811	0.235305	-0.224067	0.0751347
P61956	SUMO2	Small ubiquitin-related modifier 2 (SUMO-2) (HSMT3) (SMT3 homolog 2) (SUMO-3) (Sentrin-2) (Ubiquitin-like protein SMT3B) (Smt3B)	14	1	0.0387088	0.678941	-0.223735	0.294042
O43318	MAP3K7	Mitogen-activated protein kinase kinase kinase 7 (EC 2.7.11.25) (Transforming growth factor-beta-activated kinase 1) (TGF-beta-activated kinase 1)	7	5	-0.07179	0.685984	-0.223493	0.329834
Q8TB72	PUM2	Pumilio homolog 2 (Pumilio-2)	11	4	-0.30098	0.042176	-0.222724	0.399853
Q8IXI1	RHOT2	Mitochondrial Rho GTPase 2 (MIRO-2) (hMiro-2) (EC 3.6.5.-) (Ras homolog gene family member T2)	8	4	-0.413829	0.0218932	-0.222084	0.25125
O43865	AHCYL1	S-adenosylhomocysteine hydrolase-like protein 1 (DC-expressed AHCY-like molecule) (IP(3)Rs binding protein released with IP(3)) (IRBIT) (Putative adenosylhomocysteinase 2) (S-adenosyl-L-homocysteine hydrolase 2) (AdoHcyase 2)	19	13	0.126953	0.32222	-0.221822	0.0784447
P08708	RPS17	40S ribosomal protein S17 (Small ribosomal subunit protein eS17)	33	10	-0.410781	0.0279811	-0.22156	0.197085
Q16626	MEA1	Male-enhanced antigen 1 (MEA-1)	3	3	0.449058	0.0719334	-0.221485	0.514503
P49006	MARCKSL1	MARCKS-related protein (MARCKS-like protein 1) (Macrophage myristoylated alanine-rich C kinase substrate) (Mac-MARCKS) (MacMARCKS)	8	3	-0.405824	0.00588393	-0.221318	0.0470332
Q8WUX2	CHAC2	Glutathione-specific gamma-glutamylcyclotransferase 2 (Gamma-GCG 2) (EC 4.3.2.7) (Cation transport regulator-like protein 2)	4	4	0.388467	0.0176344	-0.220699	0.188465
Q9BW92	TARS2	Threonine--tRNA ligase, mitochondrial (EC 6.1.1.3) (Threonyl-tRNA synthetase) (ThrRS) (Threonyl-tRNA synthetase-like 1)	12	9	-0.740749	0.0851754	-0.220317	0.532058
P56211	ARPP19	cAMP-regulated phosphoprotein 19 (ARPP-19)	8	4	0.0567577	0.509784	-0.220266	0.151803
Q9H8W4	PLEKHF2	Pleckstrin homology domain-containing family F member 2 (PH domain-containing family F member 2) (Endoplasmic reticulum-associated apoptosis-involved protein containing PH and FYVE domains) (EAPF) (PH and FYVE domain-containing protein 2) (Phafin-2) (Phafin2) (Zinc finger FYVE domain-containing protein 18)	18	10	-0.0414241	0.517362	-0.220175	0.140506
P01966	HBA	Hemoglobin subunit alpha (Alpha-globin) (Hemoglobin alpha chain)	387	4	0.23188	0.427241	-0.22014	0.354764
P62701	RPS4X	40S ribosomal protein S4, X isoform (SCR10) (Single copy abundant mRNA protein) (Small ribosomal subunit protein eS4)	69	18	-0.252973	0.0203906	-0.218549	0.0411005
P11177	PDHB	Pyruvate dehydrogenase E1 component subunit beta, mitochondrial (PDHE1-B) (EC 1.2.4.1)	23	12	-0.342893	0.0124552	-0.218324	0.108693
O75380	NDUFS6	NADH dehydrogenase [ubiquinone] iron-sulfur protein 6, mitochondrial (Complex I-13kD-A) (CI-13kD-A) (NADH-ubiquinone oxidoreductase 13 kDa-A subunit)	11	6	-0.388191	0.0234989	-0.217666	0.0197213
Q14191	WRN	Werner syndrome ATP-dependent helicase (EC 3.6.4.12) (DNA helicase, RecQ-like type 3) (RecQ3) (Exonuclease WRN) (EC 3.1.-.-) (RecQ protein-like 2)	10	9	-0.155351	0.556265	-0.216759	0.597396
Q92530	PSMF1	Proteasome inhibitor PI31 subunit (hPI31)	16	7	-0.0291296	0.636142	-0.216548	0.105843
P82675	MRPS5	28S ribosomal protein S5, mitochondrial (MRP-S5) (S5mt) (Mitochondrial small ribosomal subunit protein uS5m)	9	8	-0.440865	0.00103869	-0.216387	0.0741181
Q86UK7	ZNF598	E3 ubiquitin-protein ligase ZNF598 (EC 2.3.2.27) (Zinc finger protein 598)	11	10	-0.753474	0.0373766	-0.216053	0.109138
P52758	RIDA	2-iminobutanoate/2-iminopropanoate deaminase (EC 3.5.99.10) (14.5 kDa translational inhibitor protein) (hp14.5) (p14.5) (Heat-responsive protein 12) (Reactive intermediate imine deaminase A homolog) (Translation inhibitor L-PSP ribonuclease) (UK114 antigen homolog)	16	7	-0.373066	0.338623	-0.21567	0.508313
P62241	RPS8	40S ribosomal protein S8 (Small ribosomal subunit protein eS8)	24	9	-0.229725	0.0192431	-0.215049	0.203557
Q9H2H8	PPIL3	Peptidyl-prolyl cis-trans isomerase-like 3 (PPIase) (EC 5.2.1.8) (Cyclophilin J) (CyPJ) (Cyclophilin-like protein PPIL3) (Rotamase PPIL3)	8	2	-0.395299	0.0454047	-0.214789	0.323127
P62861	FAU	40S ribosomal protein S30 (Small ribosomal subunit protein eS30)	3	1	-0.257632	0.0546127	-0.214679	0.0212647
P62266	RPS23	40S ribosomal protein S23 (Small ribosomal subunit protein uS12)	34	7	-0.228665	0.0562287	-0.21448	0.152462
Q14651	PLS1	Plastin-1 (Intestine-specific plastin) (I-plastin)	11	6	-0.0638884	0.814699	-0.214388	0.316152
P19404	NDUFV2	NADH dehydrogenase [ubiquinone] flavoprotein 2, mitochondrial (EC 7.1.1.2) (NADH-ubiquinone oxidoreductase 24 kDa subunit)	14	9	-0.349791	0.00415356	-0.214362	0.106198
P09417	QDPR	Dihydropteridine reductase (EC 1.5.1.34) (HDHPR) (Quinoid dihydropteridine reductase) (Short chain dehydrogenase/reductase family 33C member 1)	10	7	-0.543658	0.000516976	-0.213211	0.0943897
Q9UPW6	SATB2	DNA-binding protein SATB2 (Special AT-rich sequence-binding protein 2)	14	8	-0.093286	0.713296	-0.213022	0.287923
O60315	ZEB2	Zinc finger E-box-binding homeobox 2 (Smad-interacting protein 1) (SMADIP1) (Zinc finger homeobox protein 1b)	6	5	-0.127056	0.366685	-0.212563	0.523587
P31937	HIBADH	3-hydroxyisobutyrate dehydrogenase, mitochondrial (HIBADH) (EC 1.1.1.31)	4	4	-0.249332	0.284159	-0.211865	0.267952
Q96ER9	CCDC51	Mitochondrial potassium channel (MITOK) (Coiled-coil domain-containing protein 51)	7	6	-0.425978	0.0372097	-0.210889	0.217516
Q9BSD7	NTPCR	Cancer-related nucleoside-triphosphatase (NTPase) (EC 3.6.1.15) (Nucleoside triphosphate phosphohydrolase)	6	5	-0.0405737	0.724333	-0.210858	0.329519
Q68DW7	STAG1	Cohesin subunit SA-1 (Uncharacterized protein DKFZp781D1416)	21	11	-0.0285976	0.576941	-0.210188	0.180295
Q08623	PUDP	Pseudouridine-5'-phosphatase (EC 3.1.3.96) (Haloacid dehalogenase-like hydrolase domain-containing protein 1) (Haloacid dehalogenase-like hydrolase domain-containing protein 1A) (Protein GS1) (Pseudouridine-5'-monophosphatase) (5'-PsiMPase)	2	1	-0.400726	0.0340275	-0.209932	0.517191
Q59F85		Glucose phosphate isomerase variant (Fragment)	8	2	-0.728261	0.0749422	-0.209375	0.161665
P19388	POLR2E	DNA-directed RNA polymerases I, II, and III subunit RPABC1 (RNA polymerases I, II, and III subunit ABC1) (DNA-directed RNA polymerase II 23 kDa polypeptide) (DNA-directed RNA polymerase II subunit E) (RPB5 homolog) (XAP4)	7	5	-0.149496	0.170768	-0.209179	0.225359
P62888	RPL30	60S ribosomal protein L30 (Large ribosomal subunit protein eL30)	43	7	-0.1291	0.272665	-0.208477	0.112503
P23193	TCEA1	Transcription elongation factor A protein 1 (Transcription elongation factor S-II protein 1) (Transcription elongation factor TFIIS.o)	73	19	0.0250164	0.65968	-0.208455	0.0809216
Q03252	LMNB2	Lamin-B2	57	26	-0.239023	0.0152993	-0.208447	0.0982076
Q7KZF4	SND1	Staphylococcal nuclease domain-containing protein 1 (EC 3.1.31.1) (100 kDa coactivator) (EBNA2 coactivator p100) (Tudor domain-containing protein 11) (p100 co-activator)	72	3	-0.209964	0.0359168	-0.208109	0.109308
O43181	NDUFS4	NADH dehydrogenase [ubiquinone] iron-sulfur protein 4, mitochondrial (Complex I-18 kDa) (CI-18 kDa) (Complex I-AQDQ) (CI-AQDQ) (NADH-ubiquinone oxidoreductase 18 kDa subunit)	5	3	-0.428889	0.0816217	-0.2079	0.0641324
P06744	GPI	Glucose-6-phosphate isomerase (GPI) (EC 5.3.1.9) (Autocrine motility factor) (AMF) (Neuroleukin) (NLK) (Phosphoglucose isomerase) (PGI) (Phosphohexose isomerase) (PHI) (Sperm antigen 36) (SA-36)	50	13	-0.454196	0.084732	-0.20783	0.0255192
Q53H82	LACTB2	Endoribonuclease LACTB2 (EC 3.1.27.-) (Beta-lactamase-like protein 2)	17	12	-0.318848	0.0663933	-0.207513	0.159702
P35250	RFC2	Replication factor C subunit 2 (Activator 1 40 kDa subunit) (A1 40 kDa subunit) (Activator 1 subunit 2) (Replication factor C 40 kDa subunit) (RF-C 40 kDa subunit) (RFC40)	15	10	-0.154541	0.22964	-0.206526	0.0765774
Q9NRF8	CTPS2	CTP synthase 2 (EC 6.3.4.2) (CTP synthetase 2) (UTP--ammonia ligase 2)	13	7	-0.421445	0.0382293	-0.206467	0.257309
O43847	NRDC	Nardilysin (EC 3.4.24.61) (N-arginine dibasic convertase) (NRD convertase) (NRD-C) (Nardilysin convertase)	29	21	0.0352393	0.50804	-0.206341	0.15618
Q9BY77	POLDIP3	Polymerase delta-interacting protein 3 (46 kDa DNA polymerase delta interaction protein) (p46) (S6K1 Aly/REF-like target) (SKAR)	21	8	0.194661	0.0421857	-0.205895	0.221943
H0YG54	REXO2	Oligoribonuclease, mitochondrial	14	1	-0.14477	0.140491	-0.205783	0.242471
A8K7F3		cDNA FLJ75847, highly similar to Homo sapiens G protein-coupled receptor 108 (GPR108), mRNA	2	2	-0.356107	0.0603846	-0.205303	0.15251
P50579	METAP2	Methionine aminopeptidase 2 (MAP 2) (MetAP 2) (EC 3.4.11.18) (Initiation factor 2-associated 67 kDa glycoprotein) (p67) (p67eIF2) (Peptidase M)	80	3	-0.0822486	0.229327	-0.205081	0.241697
Q9NWB6	ARGLU1	Arginine and glutamate-rich protein 1	17	12	-0.232218	0.0616904	-0.204833	0.117991
Q9P2X3	IMPACT	Protein IMPACT (Imprinted and ancient gene protein homolog)	3	3	-0.502039	0.1071	-0.204543	0.110333
O96008	TOMM40	Mitochondrial import receptor subunit TOM40 homolog (Protein Haymaker) (Translocase of outer membrane 40 kDa subunit homolog) (p38.5)	15	7	-0.502872	0.00431965	-0.204542	0.0939777
F8W7U8	MRE11	Double-strand break repair protein	29	21	-0.0494939	0.653043	-0.204145	0.0546539
P57772	EEFSEC	Selenocysteine-specific elongation factor (Elongation factor sec) (Eukaryotic elongation factor, selenocysteine-tRNA-specific)	12	9	-0.221441	0.168649	-0.204022	0.0260182
Q969K3	RNF34	E3 ubiquitin-protein ligase RNF34 (EC 2.3.2.27) (Caspase regulator CARP1) (Caspases-8 and -10-associated RING finger protein 1) (CARP-1) (FYVE-RING finger protein Momo) (Human RING finger homologous to inhibitor of apoptosis protein) (hRFI) (RING finger protein 34) (RING finger protein RIFF) (RING-type E3 ubiquitin transferase RNF34)	3	3	0.0641168	0.512914	-0.203631	0.660515
P62851	RPS25	40S ribosomal protein S25 (Small ribosomal subunit protein eS25)	21	8	-0.14306	0.121881	-0.202892	0.158568
Q9Y5J7	TIMM9	Mitochondrial import inner membrane translocase subunit Tim9	6	3	-0.0959262	0.375218	-0.202489	0.275493
O43823	AKAP8	A-kinase anchor protein 8 (AKAP-8) (A-kinase anchor protein 95 kDa) (AKAP 95)	10	7	-0.0700815	0.676582	-0.202034	0.391402
Q9NQW7	XPNPEP1	Xaa-Pro aminopeptidase 1 (EC 3.4.11.9) (Aminoacylproline aminopeptidase) (Cytosolic aminopeptidase P) (Soluble aminopeptidase P) (sAmp) (X-Pro aminopeptidase 1) (X-prolyl aminopeptidase 1, soluble)	22	5	-0.112333	0.30671	-0.201271	0.214251
Q9Y6E0	STK24	Serine/threonine-protein kinase 24 (EC 2.7.11.1) (Mammalian STE20-like protein kinase 3) (MST-3) (STE20-like kinase MST3) [Cleaved into: Serine/threonine-protein kinase 24 36 kDa subunit (Mammalian STE20-like protein kinase 3 N-terminal) (MST3/N); Serine/threonine-protein kinase 24 12 kDa subunit (Mammalian STE20-like protein kinase 3 C-terminal) (MST3/C)]	20	6	0.265346	0.106622	-0.2002	0.162479
Q02086	SP2	Transcription factor Sp2	6	3	0.177491	0.259598	-0.20018	0.509705
Q9H0A0	NAT10	RNA cytidine acetyltransferase (EC 2.3.1.-) (18S rRNA cytosine acetyltransferase) (N-acetyltransferase 10) (N-acetyltransferase-like protein) (hALP)	25	13	-0.314832	0.0864433	-0.200002	0.169796
O00429	DNM1L	Dynamin-1-like protein (EC 3.6.5.5) (Dnm1p/Vps1p-like protein) (DVLP) (Dynamin family member proline-rich carboxyl-terminal domain less) (Dymple) (Dynamin-like protein) (Dynamin-like protein 4) (Dynamin-like protein IV) (HdynIV) (Dynamin-related protein 1)	30	2	-0.189628	0.0437573	-0.199707	0.136337
Q9P032	NDUFAF4	NADH dehydrogenase [ubiquinone] 1 alpha subcomplex assembly factor 4 (Hormone-regulated proliferation-associated protein of 20 kDa)	8	5	-0.323871	0.0516217	-0.199054	0.194261
P42773	CDKN2C	Cyclin-dependent kinase 4 inhibitor C (Cyclin-dependent kinase 6 inhibitor) (p18-INK4c) (p18-INK6)	9	4	0.431613	0.0143032	-0.198598	0.302375
P83731	RPL24	60S ribosomal protein L24 (60S ribosomal protein L30) (Large ribosomal subunit protein eL24)	46	10	-0.284458	0.0215192	-0.198581	0.0731511
Q9H583	HEATR1	HEAT repeat-containing protein 1 (Protein BAP28) (U3 small nucleolar RNA-associated protein 10 homolog) [Cleaved into: HEAT repeat-containing protein 1, N-terminally processed]	20	15	-0.364379	0.0554023	-0.198357	0.472424
Q6P996	PDXDC1	Pyridoxal-dependent decarboxylase domain-containing protein 1 (EC 4.1.1.-)	8	8	-0.00675493	0.951599	-0.198042	0.406283
Q8N806	UBR7	Putative E3 ubiquitin-protein ligase UBR7 (EC 2.3.2.27) (N-recognin-7) (RING-type E3 ubiquitin transferase UBR7)	16	12	0.116841	0.100807	-0.197725	0.630829
P62714	PPP2CB	Serine/threonine-protein phosphatase 2A catalytic subunit beta isoform (PP2A-beta) (EC 3.1.3.16)	29	2	-0.0477668	0.728054	-0.197478	0.431094
Q9BZV1	UBXN6	UBX domain-containing protein 6 (UBX domain-containing protein 1)	24	15	-0.0661125	0.516353	-0.197275	0.128967
Q13867	BLMH	Bleomycin hydrolase (BH) (BLM hydrolase) (BMH) (EC 3.4.22.40)	16	12	-0.0913118	0.271329	-0.197105	0.446056
I3L3J8	ATP1B2	Sodium/potassium-transporting ATPase subunit beta (Fragment)	3	3	-0.246012	0.165511	-0.196893	0.584212
B2RUZ4	SMIM1	Small integral membrane protein 1 (Vel blood group antigen)	5	2	-0.15156	0.107706	-0.196706	0.353092
Q7L2J0	MEPCE	7SK snRNA methylphosphate capping enzyme (MePCE) (EC 2.1.1.-) (Bicoid-interacting protein 3 homolog) (Bin3 homolog)	16	13	0.00754399	0.963749	-0.196466	0.410229
P35613	BSG	Basigin (5F7) (Collagenase stimulatory factor) (Extracellular matrix metalloproteinase inducer) (EMMPRIN) (Hepatoma-associated antigen) (HAb18G) (Leukocyte activation antigen M6) (OK blood group antigen) (Tumor cell-derived collagenase stimulatory factor) (TCSF) (CD antigen CD147)	16	4	0.163519	0.284541	-0.194938	0.117221
Q5H9I0	TFDP3	Transcription factor Dp family member 3 (Cancer/testis antigen 30) (CT30) (Hepatocellular carcinoma-associated antigen 661)	1	1	0.195605	0.387879	-0.194835	0.488853
O95613	PCNT	Pericentrin (Kendrin) (Pericentrin-B)	60	48	0.159421	0.108331	-0.194807	0.0661414
Q96PU5	NEDD4L	E3 ubiquitin-protein ligase NEDD4-like (EC 2.3.2.26) (HECT-type E3 ubiquitin transferase NED4L) (NEDD4.2) (Nedd4-2)	4	4	0.149451	0.0646345	-0.194538	0.390199
Q04941	PLP2	Proteolipid protein 2 (Differentiation-dependent protein A4) (Intestinal membrane A4 protein)	2	1	-0.346604	0.0648273	-0.194292	0.26943
Q8N3D4	EHBP1L1	EH domain-binding protein 1-like protein 1	67	38	0.398557	0.00514691	-0.193945	0.341284
Q00613	HSF1	Heat shock factor protein 1 (HSF 1) (Heat shock transcription factor 1) (HSTF 1)	7	6	-0.378799	0.0683376	-0.193648	0.155121
P78509	RELN	Reelin (EC 3.4.21.-)	37	26	0.483154	0.0273886	-0.193556	0.434314
Q9BYN8	MRPS26	28S ribosomal protein S26, mitochondrial (MRP-S26) (S26mt) (28S ribosomal protein S13, mitochondrial) (MRP-S13) (S13mt) (Mitochondrial small ribosomal subunit protein mS26)	5	4	-0.600503	0.0864632	-0.193515	0.268675
Q99961	SH3GL1	Endophilin-A2 (EEN fusion partner of MLL) (Endophilin-2) (Extra eleven-nineteen leukemia fusion gene protein) (EEN) (SH3 domain protein 2B) (SH3 domain-containing GRB2-like protein 1)	24	18	0.18939	0.13807	-0.193493	0.140853
P08559	PDHA1	Pyruvate dehydrogenase E1 component subunit alpha, somatic form, mitochondrial (EC 1.2.4.1) (PDHE1-A type I)	18	12	-0.478998	0.00975113	-0.193446	0.0795256
P10412	H1-4	Histone H1.4 (Histone H1b) (Histone H1s-4)	278	5	0.0765354	0.305133	-0.193432	0.0157268
P15880	RPS2	40S ribosomal protein S2 (40S ribosomal protein S4) (Protein LLRep3) (Small ribosomal subunit protein uS5)	63	13	-0.25213	0.053991	-0.192856	0.144759
P61927	RPL37	60S ribosomal protein L37 (G1.16) (Large ribosomal subunit protein eL37)	16	5	-0.437959	0.00797177	-0.192612	0.54423
Q9Y5K6	CD2AP	CD2-associated protein (Adapter protein CMS) (Cas ligand with multiple SH3 domains)	66	31	0.191724	0.168189	-0.192518	0.105518
Q9NS69	TOMM22	Mitochondrial import receptor subunit TOM22 homolog (hTom22) (1C9-2) (Translocase of outer membrane 22 kDa subunit homolog)	17	3	-0.403134	0.00118741	-0.192283	0.107676
Q9NU22	MDN1	Midasin (Dynein-related AAA-ATPase MDN1) (MIDAS-containing protein)	64	48	-0.506734	0.0200852	-0.192072	0.262741
Q9Y485	DMXL1	DmX-like protein 1 (X-like 1 protein)	15	11	-0.24055	0.0464838	-0.191155	0.520628
Q8TEM1	NUP210	Nuclear pore membrane glycoprotein 210 (Nuclear pore protein gp210) (Nuclear envelope pore membrane protein POM 210) (POM210) (Nucleoporin Nup210) (Pore membrane protein of 210 kDa)	33	22	-0.353831	0.111015	-0.191095	0.110016
Q6DD87	ZNF787	Zinc finger protein 787 (TTF-I-interacting peptide 20)	4	4	-0.323371	0.0718985	-0.190362	0.482336
P11233	RALA	Ras-related protein Ral-A (EC 3.6.5.2)	7	3	0.182233	0.286486	-0.190109	0.0631835
Q9NTI5	PDS5B	Sister chromatid cohesion protein PDS5 homolog B (Androgen-induced proliferation inhibitor) (Androgen-induced prostate proliferative shutoff-associated protein AS3)	51	20	-0.194321	0.0437613	-0.189969	0.191424
Q92947	GCDH	Glutaryl-CoA dehydrogenase, mitochondrial (GCD) (EC 1.3.8.6)	16	7	0.0801132	0.0341901	-0.189969	0.0999726
H7C422	RPL3	60S ribosomal protein L3 (Fragment)	58	8	-0.365036	0.0309109	-0.18944	0.205693
Q6UXH1	CRELD2	Protein disulfide isomerase CRELD2 (EC 5.3.4.1) (Cysteine-rich with EGF-like domain protein 2)	1	1	-0.105058	0.387035	-0.189323	0.1102
P50570	DNM2	Dynamin-2 (EC 3.6.5.5)	57	20	-0.0801636	0.313874	-0.189109	0.0357913
B2R5U7		cDNA, FLJ92633, highly similar to Homo sapiens CCAAT-box-binding transcription factor (CBF2), mRNA	10	8	-0.314452	0.0209498	-0.18905	0.540004
Q13042	CDC16	Cell division cycle protein 16 homolog (Anaphase-promoting complex subunit 6) (APC6) (CDC16 homolog) (CDC16Hs) (Cyclosome subunit 6)	13	13	-0.0965863	0.574173	-0.18892	0.288626
Q9Y375	NDUFAF1	Complex I intermediate-associated protein 30, mitochondrial (NADH dehydrogenase [ubiquinone] 1 alpha subcomplex assembly factor 1)	4	4	-0.121474	0.392868	-0.188891	0.245873
Q9UK59	DBR1	Lariat debranching enzyme (EC 3.1.-.-)	11	9	-0.11646	0.473057	-0.188139	0.403996
Q8ND24	RNF214	RING finger protein 214	13	11	-0.357243	0.104713	-0.187397	0.246271
Q96GM8	TOE1	Target of EGR1 protein 1	9	8	0.044287	0.684084	-0.18654	0.378186
Q96HS1	PGAM5	Serine/threonine-protein phosphatase PGAM5, mitochondrial (EC 3.1.3.16) (Bcl-XL-binding protein v68) (Phosphoglycerate mutase family member 5)	13	9	-0.33598	0.00132683	-0.186348	0.0766414
Q92878	RAD50	DNA repair protein RAD50 (hRAD50) (EC 3.6.-.-)	63	45	-0.320618	0.00228775	-0.186255	0.0318068
Q6IPH7	RPL14	60S ribosomal protein L14	38	13	-0.189516	0.246007	-0.185766	0.211568
O43678	NDUFA2	NADH dehydrogenase [ubiquinone] 1 alpha subcomplex subunit 2 (Complex I-B8) (CI-B8) (NADH-ubiquinone oxidoreductase B8 subunit)	7	4	-0.45104	0.0182637	-0.185711	0.190479
Q9Y3U8	RPL36	60S ribosomal protein L36 (Large ribosomal subunit protein eL36)	13	4	-0.305678	0.0127142	-0.184956	0.209643
O60488	ACSL4	Long-chain-fatty-acid--CoA ligase 4 (EC 6.2.1.3) (Arachidonate--CoA ligase) (EC 6.2.1.15) (Long-chain acyl-CoA synthetase 4) (LACS 4)	19	12	-0.221895	0.0534359	-0.184948	0.0354147
Q92696	RABGGTA	Geranylgeranyl transferase type-2 subunit alpha (EC 2.5.1.60) (Geranylgeranyl transferase type II subunit alpha) (Rab geranyl-geranyltransferase subunit alpha) (Rab GG transferase alpha) (Rab GGTase alpha) (Rab geranylgeranyltransferase subunit alpha)	16	11	-0.453909	0.00372973	-0.184337	0.220952
Q6IA86	ELP2	Elongator complex protein 2 (ELP2) (SHINC-2) (STAT3-interacting protein 1) (StIP1)	14	11	-0.0849603	0.770266	-0.183407	0.219351
Q96KR6	FAM210B	Protein FAM210B, mitochondrial	3	2	0.320433	0.0193601	-0.183375	0.314309
P62277	RPS13	40S ribosomal protein S13 (Small ribosomal subunit protein uS15)	47	12	-0.306071	0.0209371	-0.183142	0.256569
Q9H2K8	TAOK3	Serine/threonine-protein kinase TAO3 (EC 2.7.11.1) (Cutaneous T-cell lymphoma-associated antigen HD-CL-09) (CTCL-associated antigen HD-CL-09) (Dendritic cell-derived protein kinase) (JNK/SAPK-inhibitory kinase) (Jun kinase-inhibitory kinase) (Kinase from chicken homolog A) (hKFC-A) (Thousand and one amino acid protein 3)	13	8	-0.193867	0.114526	-0.183035	0.251821
O60264	SMARCA5	SWI/SNF-related matrix-associated actin-dependent regulator of chromatin subfamily A member 5 (SWI/SNF-related matrix-associated actin-dependent regulator of chromatin A5) (EC 3.6.4.-) (Sucrose nonfermenting protein 2 homolog) (hSNF2H)	60	40	-0.111811	0.354475	-0.182686	0.479212
Q9H0D6	XRN2	5'-3' exoribonuclease 2 (EC 3.1.13.-) (DHM1-like protein) (DHP protein)	20	15	-0.340547	0.102372	-0.182274	0.42991
E5KLJ9	OPA1	Dynamin-like 120 kDa protein, form S1 (EC 3.6.5.5) (Dynamin-like 120 kDa protein, mitochondrial)	26	21	-0.400383	0.0120877	-0.181512	0.0796581
P13284	IFI30	Gamma-interferon-inducible lysosomal thiol reductase (EC 1.8.-.-) (Gamma-interferon-inducible protein IP-30) (Legumaturain)	4	2	-0.395552	0.0763149	-0.180931	0.574737
Q9Y5X1	SNX9	Sorting nexin-9 (SH3 and PX domain-containing protein 1) (Protein SDP1) (SH3 and PX domain-containing protein 3A)	18	3	0.102451	0.468463	-0.180232	0.19003
B4DXL9		cDNA FLJ53677, highly similar to Drebrin-like protein	23	1	0.0581791	0.677251	-0.179586	0.490739
P11940	PABPC1	Polyadenylate-binding protein 1 (PABP-1) (Poly(A)-binding protein 1)	65	18	-0.161514	0.0391225	-0.179408	0.146265
Q08170	SRSF4	Serine/arginine-rich splicing factor 4 (Pre-mRNA-splicing factor SRP75) (SRP001LB) (Splicing factor, arginine/serine-rich 4)	27	10	-0.123004	0.112085	-0.179139	0.27673
Q14683	SMC1A	Structural maintenance of chromosomes protein 1A (SMC protein 1A) (SMC-1-alpha) (SMC-1A) (Sb1.8)	124	69	0.0211584	0.611885	-0.178042	0.200937
A0A2R8Y872	TDRD12	Putative ATP-dependent RNA helicase TDRD12	8	7	-0.814452	0.00834361	-0.177305	0.420814
Q96IQ9	ZNF414	Zinc finger protein 414	3	3	0.171245	0.232723	-0.176824	0.236212
Q460N5	PARP14	Protein mono-ADP-ribosyltransferase PARP14 (EC 2.4.2.-) (ADP-ribosyltransferase diphtheria toxin-like 8) (ARTD8) (B aggressive lymphoma protein 2) (Poly [ADP-ribose] polymerase 14) (PARP-14)	13	10	-0.192837	0.318668	-0.17678	0.68578
Q8NBI5	SLC43A3	Solute carrier family 43 member 3 (Protein FOAP-13)	5	2	-0.284028	0.0396015	-0.176768	0.0172241
Q8NFH4	NUP37	Nucleoporin Nup37 (p37) (Nup107-160 subcomplex subunit Nup37)	10	5	-0.178459	0.390459	-0.176521	0.292963
Q9H3H5	DPAGT1	UDP-N-acetylglucosamine--dolichyl-phosphate N-acetylglucosaminephosphotransferase (EC 2.7.8.15) (GlcNAc-1-P transferase) (G1PT) (GPT) (N-acetylglucosamine-1-phosphate transferase)	2	2	-0.996863	0.0172062	-0.176249	0.22233
O75438	NDUFB1	NADH dehydrogenase [ubiquinone] 1 beta subcomplex subunit 1 (Complex I-MNLL) (CI-MNLL) (NADH-ubiquinone oxidoreductase MNLL subunit)	2	1	-0.371177	0.193025	-0.17614	0.33078
Q9GZL7	WDR12	Ribosome biogenesis protein WDR12 (WD repeat-containing protein 12)	9	8	-0.383259	0.12212	-0.175083	0.0671123
Q9NYP7	ELOVL5	Elongation of very long chain fatty acids protein 5 (EC 2.3.1.199) (3-keto acyl-CoA synthase ELOVL5) (ELOVL fatty acid elongase 5) (ELOVL FA elongase 5) (Fatty acid elongase 1) (hELO1) (Very long chain 3-ketoacyl-CoA synthase 5) (Very long chain 3-oxoacyl-CoA synthase 5)	2	1	-0.556218	0.0448204	-0.175072	0.0765671
Q92945	KHSRP	Far upstream element-binding protein 2 (FUSE-binding protein 2) (KH type-splicing regulatory protein) (KSRP) (p75)	90	22	-0.239696	0.000593755	-0.174901	0.0919701
Q53FT3	HIKESHI	Protein Hikeshi	5	3	0.16989	0.205727	-0.174724	0.160875
O43464	HTRA2	Serine protease HTRA2, mitochondrial (EC 3.4.21.108) (High temperature requirement protein A2) (HtrA2) (Omi stress-regulated endoprotease) (Serine protease 25) (Serine proteinase OMI)	8	5	0.194276	0.143587	-0.174212	0.562379
P07195	LDHB	L-lactate dehydrogenase B chain (LDH-B) (EC 1.1.1.27) (LDH heart subunit) (LDH-H) (Renal carcinoma antigen NY-REN-46)	73	16	-0.264632	0.0383088	-0.174	0.0550301
P39656	DDOST	Dolichyl-diphosphooligosaccharide--protein glycosyltransferase 48 kDa subunit (DDOST 48 kDa subunit) (Oligosaccharyl transferase 48 kDa subunit)	18	12	0.0986835	0.579741	-0.173786	0.398516
P49757	NUMB	Protein numb homolog (h-Numb) (Protein S171)	5	3	0.014798	0.92712	-0.173302	0.610074
Q15269	PWP2	Periodic tryptophan protein 2 homolog	8	7	-0.139611	0.429085	-0.173056	0.606656
P40938	RFC3	Replication factor C subunit 3 (Activator 1 38 kDa subunit) (A1 38 kDa subunit) (Activator 1 subunit 3) (Replication factor C 38 kDa subunit) (RF-C 38 kDa subunit) (RFC38)	16	9	-0.104085	0.475022	-0.17256	0.476234
O95373	IPO7	Importin-7 (Imp7) (Ran-binding protein 7) (RanBP7)	25	17	-0.110576	0.0405065	-0.172411	0.337008
P46781	RPS9	40S ribosomal protein S9 (Small ribosomal subunit protein uS4)	41	13	-0.372218	0.0323693	-0.172295	0.417109
O15439	ABCC4	ATP-binding cassette sub-family C member 4 (EC 7.6.2.-) (EC 7.6.2.2) (EC 7.6.2.3) (MRP/cMOAT-related ABC transporter) (Multi-specific organic anion transporter B) (MOAT-B) (Multidrug resistance-associated protein 4)	10	8	-0.0891325	0.536611	-0.171666	0.341615
O43818	RRP9	U3 small nucleolar RNA-interacting protein 2 (RRP9 homolog) (U3 small nucleolar ribonucleoprotein-associated 55 kDa protein) (U3 snoRNP-associated 55 kDa protein) (U3-55K)	6	6	-0.284476	0.338889	-0.171151	0.469768
Q9Y5B0	CTDP1	RNA polymerase II subunit A C-terminal domain phosphatase (EC 3.1.3.16) (TFIIF-associating CTD phosphatase)	9	8	-0.479665	0.0126419	-0.17098	0.386131
P61599	NAA20	N-alpha-acetyltransferase 20 (EC 2.3.1.254) (Methionine N-acetyltransferase) (N-acetyltransferase 5) (N-terminal acetyltransferase B complex catalytic subunit NAA20) (N-terminal acetyltransferase B complex catalytic subunit NAT5) (NatB complex subunit NAT5) (NatB catalytic subunit)	3	2	-0.260543	0.204588	-0.170933	0.343905
P78346	RPP30	Ribonuclease P protein subunit p30 (RNaseP protein p30) (EC 3.1.26.5) (RNase P subunit 2)	8	7	-0.136134	0.111033	-0.170782	0.261413
Q96GC5	MRPL48	39S ribosomal protein L48, mitochondrial (L48mt) (MRP-L48) (Mitochondrial large ribosomal subunit protein mL48)	4	3	-0.53089	0.0119554	-0.170203	0.239572
O75534	CSDE1	Cold shock domain-containing protein E1 (N-ras upstream gene protein) (Protein UNR)	48	33	-0.165655	0.215024	-0.170176	0.219926
P62249	RPS16	40S ribosomal protein S16 (Small ribosomal subunit protein uS9)	24	11	-0.178055	0.191693	-0.170079	0.0421386
Q8N4H5	TOMM5	Mitochondrial import receptor subunit TOM5 homolog	3	3	-0.328893	0.147995	-0.169285	0.3731
Q8N573	OXR1	Oxidation resistance protein 1	16	11	0.0877864	0.309614	-0.169192	0.216493
Q5JTZ9	AARS2	Alanine--tRNA ligase, mitochondrial (EC 6.1.1.7) (Alanyl-tRNA synthetase) (AlaRS)	18	12	-0.275567	0.123798	-0.168652	0.270243
Q9NVK5	FGFR1OP2	FGFR1 oncogene partner 2	9	5	0.378708	0.0138094	-0.168551	0.0369943
Q29RF7	PDS5A	Sister chromatid cohesion protein PDS5 homolog A (Cell proliferation-inducing gene 54 protein) (Sister chromatid cohesion protein 112) (SCC-112)	57	36	-0.155111	0.0424507	-0.16808	0.287213
Q13596	SNX1	Sorting nexin-1	33	13	-0.134234	0.0956824	-0.167617	0.112173
O95819	MAP4K4	Mitogen-activated protein kinase kinase kinase kinase 4 (EC 2.7.11.1) (HPK/GCK-like kinase HGK) (MAPK/ERK kinase kinase kinase 4) (MEK kinase kinase 4) (MEKKK 4) (Nck-interacting kinase)	21	11	-0.0646773	0.488618	-0.167431	0.431696
Q99536	VAT1	Synaptic vesicle membrane protein VAT-1 homolog (EC 1.-.-.-)	19	9	-0.344181	0.00551691	-0.167404	0.249324
Q5TFE4	NT5DC1	5'-nucleotidase domain-containing protein 1 (EC 3.1.3.-)	8	6	-0.341145	0.209046	-0.167206	0.242129
Q9Y5X3	SNX5	Sorting nexin-5	27	13	-0.209065	0.0458848	-0.16631	0.0204049
P18077	RPL35A	60S ribosomal protein L35a (Cell growth-inhibiting gene 33 protein) (Large ribosomal subunit protein eL33)	26	7	-0.153351	0.152166	-0.166278	0.131429
Q9NZN5	ARHGEF12	Rho guanine nucleotide exchange factor 12 (Leukemia-associated RhoGEF)	8	8	0.174494	0.429507	-0.165933	0.51844
Q06124	PTPN11	Tyrosine-protein phosphatase non-receptor type 11 (EC 3.1.3.48) (Protein-tyrosine phosphatase 1D) (PTP-1D) (Protein-tyrosine phosphatase 2C) (PTP-2C) (SH-PTP2) (SHP-2) (Shp2) (SH-PTP3)	26	16	-0.260198	0.0333956	-0.165748	0.16387
Q5XKP0	MICOS13	MICOS complex subunit MIC13 (Protein P117)	4	3	-0.429646	0.0884293	-0.165735	0.654151
P06400	RB1	Retinoblastoma-associated protein (p105-Rb) (p110-RB1) (pRb) (Rb) (pp110)	19	13	0.11668	0.252567	-0.165507	0.189228
P27708	CAD	CAD protein [Includes: Glutamine-dependent carbamoyl-phosphate synthase (EC 6.3.5.5); Aspartate carbamoyltransferase (EC 2.1.3.2); Dihydroorotase (EC 3.5.2.3)]	63	42	-0.283477	0.0278152	-0.165485	0.0924449
Q53GL6	RALY	RNA binding protein (Autoantigenic, hnRNP-associated with lethal yellow) long isoform variant (RNA binding protein, autoantigenic (HnRNP-associated with lethal yellow homolog (Mouse))) (RNA binding protein, autoantigenic (HnRNP-associated with lethal yellow homolog (Mouse)), isoform CRA_a) (cDNA FLJ77422, highly similar to Homo sapiens RNA binding protein, autoantigenic (hnRNP-associated with let…	28	14	0.144262	0.0496907	-0.164209	0.493599
Q8TBX8	PIP4K2C	Phosphatidylinositol 5-phosphate 4-kinase type-2 gamma (EC 2.7.1.149) (Phosphatidylinositol 5-phosphate 4-kinase type II gamma) (PI(5)P 4-kinase type II gamma) (PIP4KII-gamma)	6	4	-0.0171809	0.920643	-0.164087	0.257379
P51580	TPMT	Thiopurine S-methyltransferase (EC 2.1.1.67) (Thiopurine methyltransferase)	9	7	-0.221759	0.0258541	-0.163718	0.399795
P55010	EIF5	Eukaryotic translation initiation factor 5 (eIF-5)	44	17	-0.0787989	0.0956386	-0.163657	0.141205
P55884	EIF3B	Eukaryotic translation initiation factor 3 subunit B (eIF3b) (Eukaryotic translation initiation factor 3 subunit 9) (Prt1 homolog) (hPrt1) (eIF-3-eta) (eIF3 p110) (eIF3 p116)	59	24	-0.101162	0.265431	-0.16299	0.146316
P46776	RPL27A	60S ribosomal protein L27a (Large ribosomal subunit protein uL15)	12	5	-0.338768	0.0107557	-0.162913	0.275709
P05387	RPLP2	60S acidic ribosomal protein P2 (Large ribosomal subunit protein P2) (Renal carcinoma antigen NY-REN-44)	52	6	-0.104162	0.230012	-0.162551	0.281313
Q15057	ACAP2	Arf-GAP with coiled-coil, ANK repeat and PH domain-containing protein 2 (Centaurin-beta-2) (Cnt-b2)	14	10	-0.105826	0.000869538	-0.16151	0.369597
Q86VN1	VPS36	Vacuolar protein-sorting-associated protein 36 (ELL-associated protein of 45 kDa) (ESCRT-II complex subunit VPS36)	6	4	-0.263415	0.368617	-0.161015	0.0854885
P61247	RPS3A	40S ribosomal protein S3a (Small ribosomal subunit protein eS1) (v-fos transformation effector protein) (Fte-1)	66	8	-0.208845	0.0438522	-0.160907	0.161588
Q9BVJ6	UTP14A	U3 small nucleolar RNA-associated protein 14 homolog A (Antigen NY-CO-16) (Serologically defined colon cancer antigen 16)	16	14	-0.553992	0.0142194	-0.160593	0.586704
Q9UID3	VPS51	Vacuolar protein sorting-associated protein 51 homolog (Another new gene 2 protein) (Protein fat-free homolog)	7	7	-0.604475	0.0606074	-0.160254	0.0451553
Q13576	IQGAP2	Ras GTPase-activating-like protein IQGAP2	31	23	-0.149925	0.653344	-0.160089	0.394538
Q5VIR6	VPS53	Vacuolar protein sorting-associated protein 53 homolog	12	11	0.0676866	0.682715	-0.159318	0.3097
Q16155	ADDA	Alpha-adducin (Fragment)	4	1	0.150007	0.453384	-0.158535	0.655547
P49411	TUFM	Elongation factor Tu, mitochondrial (EF-Tu) (P43)	69	24	-0.402741	0.00199586	-0.158485	0.0253749
Q15382	RHEB	GTP-binding protein Rheb (Ras homolog enriched in brain)	11	5	0.350174	0.000929673	-0.15843	0.302996
O00479	HMGN4	High mobility group nucleosome-binding domain-containing protein 4 (Non-histone chromosomal protein HMG-17-like 3) (Non-histone chromosomal protein)	2	2	-0.144444	0.555608	-0.158296	0.627587
Q9BR61	ACBD6	Acyl-CoA-binding domain-containing protein 6	3	2	-0.13173	0.33008	-0.158159	0.659398
Q15293	RCN1	Reticulocalbin-1	6	4	-0.453154	0.0257066	-0.155782	0.538407
Q9UPT5	EXOC7	Exocyst complex component 7 (Exocyst complex component Exo70)	19	13	-0.0179251	0.591415	-0.154812	0.0510853
Q9BTE6	AARSD1	Alanyl-tRNA editing protein Aarsd1 (Alanyl-tRNA synthetase domain-containing protein 1)	14	10	-0.382171	0.122846	-0.154779	0.580469
P30044	PRDX5	Peroxiredoxin-5, mitochondrial (EC 1.11.1.24) (Alu corepressor 1) (Antioxidant enzyme B166) (AOEB166) (Liver tissue 2D-page spot 71B) (PLP) (Peroxiredoxin V) (Prx-V) (Peroxisomal antioxidant enzyme) (TPx type VI) (Thioredoxin peroxidase PMP20) (Thioredoxin-dependent peroxiredoxin 5)	23	8	-0.392216	0.0382082	-0.154757	0.0845444
Q13427	PPIG	Peptidyl-prolyl cis-trans isomerase G (PPIase G) (Peptidyl-prolyl isomerase G) (EC 5.2.1.8) (CASP10) (Clk-associating RS-cyclophilin) (CARS-Cyp) (CARS-cyclophilin) (SR-cyclophilin) (SR-cyp) (SRcyp) (Cyclophilin G) (Rotamase G)	18	13	-0.0528452	0.418069	-0.154744	0.369369
P36406	TRIM23	E3 ubiquitin-protein ligase TRIM23 (EC 2.3.2.27) (ADP-ribosylation factor domain-containing protein 1) (GTP-binding protein ARD-1) (RING finger protein 46) (RING-type E3 ubiquitin transferase TRIM23) (Tripartite motif-containing protein 23)	4	1	0.405486	0.0264686	-0.15437	0.344161
P20700	LMNB1	Lamin-B1	85	31	-0.352202	0.00158384	-0.154327	0.0450573
P63279	UBE2I	SUMO-conjugating enzyme UBC9 (EC 2.3.2.-) (RING-type E3 SUMO transferase UBC9) (SUMO-protein ligase) (Ubiquitin carrier protein 9) (Ubiquitin carrier protein I) (Ubiquitin-conjugating enzyme E2 I) (Ubiquitin-protein ligase I) (p18)	13	5	-0.217062	0.0713182	-0.153944	0.208051
P56182	RRP1	Ribosomal RNA processing protein 1 homolog A (Novel nuclear protein 1) (NNP-1) (Nucleolar protein Nop52) (RRP1-like protein)	6	5	-0.392267	0.0545598	-0.153685	0.821753
Q14978	NOLC1	Nucleolar and coiled-body phosphoprotein 1 (140 kDa nucleolar phosphoprotein) (Nopp140) (Hepatitis C virus NS5A-transactivated protein 13) (HCV NS5A-transactivated protein 13) (Nucleolar 130 kDa protein) (Nucleolar phosphoprotein p130)	36	20	-0.625852	0.00123989	-0.153418	0.271239
O60341	KDM1A	Lysine-specific histone demethylase 1A (EC 1.14.99.66) (BRAF35-HDAC complex protein BHC110) (Flavin-containing amine oxidase domain-containing protein 2) ([histone H3]-dimethyl-L-lysine(4) FAD-dependent demethylase 1A)	22	14	-0.0470314	0.655419	-0.153394	0.547771
A8K2R3		cDNA FLJ75083, highly similar to Homo sapiens amine oxidase (flavin containing) domain 2 (AOF2),mRNA	21	13	-0.0470314	0.655419	-0.153394	0.547771
Q15003	NCAPH	Condensin complex subunit 2 (Barren homolog protein 1) (Chromosome-associated protein H) (hCAP-H) (Non-SMC condensin I complex subunit H) (XCAP-H homolog)	39	21	0.221139	0.0218976	-0.153103	0.470804
Q14145	KEAP1	Kelch-like ECH-associated protein 1 (Cytosolic inhibitor of Nrf2) (INrf2) (Kelch-like protein 19)	27	9	0.176552	0.243132	-0.152331	0.566104
P14550	AKR1A1	Aldo-keto reductase family 1 member A1 (EC 1.1.1.2) (EC 1.1.1.372) (EC 1.1.1.54) (Alcohol dehydrogenase [NADP(+)]) (Aldehyde reductase) (Glucuronate reductase) (EC 1.1.1.19) (Glucuronolactone reductase) (EC 1.1.1.20)	23	12	-0.201974	0.00698788	-0.151803	0.17367
O95163	ELP1	Elongator complex protein 1 (ELP1) (IkappaB kinase complex-associated protein) (IKK complex-associated protein) (p150)	22	18	0.0881017	0.15159	-0.151721	0.294189
P00403	MT-CO2	Cytochrome c oxidase subunit 2 (EC 7.1.1.9) (Cytochrome c oxidase polypeptide II)	15	1	-0.606922	0.00355251	-0.15139	0.235158
Q13144	EIF2B5	Translation initiation factor eIF-2B subunit epsilon (eIF-2B GDP-GTP exchange factor subunit epsilon)	12	7	-0.455561	0.0134776	-0.150951	0.458613
Q8WVB6	CHTF18	Chromosome transmission fidelity protein 18 homolog (hCTF18) (CHL12)	7	5	-0.261519	0.261772	-0.150947	0.64443
Q9BXL5	HEMGN	Hemogen (Erythroid differentiation-associated gene protein) (EDAG-1) (Hemopoietic gene protein) (Negative differentiation regulator protein)	200	28	0.668087	0.00885494	-0.150695	0.0851494
Q8N4P3	HDDC3	Guanosine-3',5'-bis(diphosphate) 3'-pyrophosphohydrolase MESH1 (EC 3.1.7.2) (HD domain-containing protein 3) (Metazoan SpoT homolog 1) (MESH1) (Penta-phosphate guanosine-3'-pyrophosphohydrolase) ((ppGpp)ase)	4	3	-0.414803	0.0160535	-0.150432	0.067571
Q9Y5Z4	HEBP2	Heme-binding protein 2 (Placental protein 23) (PP23) (Protein SOUL)	11	5	-0.219025	0.240553	-0.150336	0.468818
P62906	RPL10A	60S ribosomal protein L10a (CSA-19) (Large ribosomal subunit protein uL1) (Neural precursor cell expressed developmentally down-regulated protein 6) (NEDD-6)	32	11	-0.225439	0.0496147	-0.150141	0.249801
Q9NWU2	GID8	Glucose-induced degradation protein 8 homolog (Two hybrid-associated protein 1 with RanBPM) (Twa1)	9	8	0.266445	0.476937	-0.149969	0.446191
P62857	RPS28	40S ribosomal protein S28 (Small ribosomal subunit protein eS28)	41	3	-0.139383	0.364531	-0.149943	0.202246
D9YZU8	HBG1	Globin B1 (Hemoglobin, gamma A)	964	3	0.01269	0.977666	-0.149665	0.820611
Q71RC2	LARP4	La-related protein 4 (La ribonucleoprotein domain family member 4)	13	10	-0.104264	0.33098	-0.149559	0.184684
Q14764	MVP	Major vault protein (MVP) (Lung resistance-related protein)	20	7	0.173879	0.408275	-0.149441	0.673198
Q96S94	CCNL2	Cyclin-L2 (Paneth cell-enhanced expression protein)	3	1	-0.276505	0.00256453	-0.149208	0.319943
P62081	RPS7	40S ribosomal protein S7 (Small ribosomal subunit protein eS7)	32	11	-0.209971	0.0798208	-0.148911	0.282775
Q96KP1	EXOC2	Exocyst complex component 2 (Exocyst complex component Sec5)	16	12	-0.123731	0.108907	-0.14833	0.208251
Q86YS7	C2CD5	C2 domain-containing protein 5 (C2 domain-containing phosphoprotein of 138 kDa)	8	7	-0.137985	0.339587	-0.14804	0.367032
Q9UBN7	HDAC6	Histone deacetylase 6 (HD6) (EC 3.5.1.98) (Tubulin-lysine deacetylase HDAC6) (EC 3.5.1.-)	10	8	-0.0546581	0.730413	-0.147507	0.283235
Q13523	PRPF4B	Serine/threonine-protein kinase PRP4 homolog (EC 2.7.11.1) (PRP4 kinase) (PRP4 pre-mRNA-processing factor 4 homolog)	16	13	-0.19348	0.192555	-0.147436	0.205063
P63241	EIF5A	Eukaryotic translation initiation factor 5A-1 (eIF-5A-1) (eIF-5A1) (Eukaryotic initiation factor 5A isoform 1) (eIF-5A) (Rev-binding factor) (eIF-4D)	62	2	-0.192022	0.0554138	-0.147263	0.142198
Q9BU61	NDUFAF3	NADH dehydrogenase [ubiquinone] 1 alpha subcomplex assembly factor 3	2	1	-0.186202	0.176339	-0.146806	0.46696
Q8N9N8	EIF1AD	Probable RNA-binding protein EIF1AD (Eukaryotic translation initiation factor 1A domain-containing protein) (Haponin)	7	6	0.301447	0.00949652	-0.146682	0.432125
Q12830	BPTF	Nucleosome-remodeling factor subunit BPTF (Bromodomain and PHD finger-containing transcription factor) (Fetal Alz-50 clone 1 protein) (Fetal Alzheimer antigen)	18	16	-0.258238	0.0159593	-0.146584	0.575124
O75844	ZMPSTE24	CAAX prenyl protease 1 homolog (EC 3.4.24.84) (Farnesylated proteins-converting enzyme 1) (FACE-1) (Prenyl protein-specific endoprotease 1) (Zinc metalloproteinase Ste24 homolog)	6	4	-0.421008	0.0355565	-0.145929	0.260538
D6RBZ0	HNRNPAB	Heterogeneous nuclear ribonucleoprotein A/B	67	12	0.0636493	0.118799	-0.145167	0.155167
P46779	RPL28	60S ribosomal protein L28 (Large ribosomal subunit protein eL28)	35	9	-0.217979	0.0189095	-0.145014	0.226851
Q96AG4	LRRC59	Leucine-rich repeat-containing protein 59 (Ribosome-binding protein p34) (p34) [Cleaved into: Leucine-rich repeat-containing protein 59, N-terminally processed]	39	17	-0.198199	0.0740243	-0.144741	0.0393525
O95758	PTBP3	Polypyrimidine tract-binding protein 3 (Regulator of differentiation 1) (Rod1)	16	5	-0.270061	0.114803	-0.144455	0.378757
Q8IZ63	PRR22	Proline-rich protein 22	1	1	0.26592	0.0764936	-0.144197	0.63668
Q9NYZ2	SLC25A37	Mitoferrin-1 (Mitochondrial iron transporter 1) (Mitochondrial solute carrier protein) (Solute carrier family 25 member 37)	7	5	0.372653	0.172142	-0.144163	0.180607
Q08211	DHX9	ATP-dependent RNA helicase A (EC 3.6.4.13) (DEAH box protein 9) (DExH-box helicase 9) (Leukophysin) (LKP) (Nuclear DNA helicase II) (NDH II) (RNA helicase A)	118	44	-0.231487	0.004106	-0.143702	0.265096
P16401	H1-5	Histone H1.5 (Histone H1a) (Histone H1b) (Histone H1s-3)	256	15	0.279675	0.124937	-0.143594	0.00177034
P49406	MRPL19	39S ribosomal protein L19, mitochondrial (L19mt) (MRP-L19) (39S ribosomal protein L15, mitochondrial) (L15mt) (MRP-L15) (Mitochondrial large ribosomal subunit protein bL19m)	9	6	-0.510077	0.00226229	-0.14359	0.274955
P47813	EIF1AX	Eukaryotic translation initiation factor 1A, X-chromosomal (eIF-1A X isoform) (Eukaryotic translation initiation factor 4C) (eIF-4C)	28	11	-0.249131	0.049664	-0.142074	0.0937352
Q92615	LARP4B	La-related protein 4B (La ribonucleoprotein domain family member 4B) (La ribonucleoprotein domain family member 5) (La-related protein 5)	21	15	-0.243675	0.159869	-0.141918	0.695304
A0A024R1Y2	ACLY	ATP-citrate synthase (EC 2.3.3.8) (ATP-citrate (pro-S-)-lyase) (Citrate cleavage enzyme)	96	1	-0.348284	0.00586432	-0.141271	0.277439
O76021	RSL1D1	Ribosomal L1 domain-containing protein 1 (CATX-11) (Cellular senescence-inhibited gene protein) (Protein PBK1)	34	19	-0.495042	0.00417891	-0.14124	0.376248
Q96T37	RBM15	RNA-binding protein 15 (One-twenty two protein 1) (RNA-binding motif protein 15)	21	15	0.00844286	0.940481	-0.1399	0.361976
P24928	POLR2A	DNA-directed RNA polymerase II subunit RPB1 (RNA polymerase II subunit B1) (EC 2.7.7.6) (DNA-directed RNA polymerase II subunit A) (DNA-directed RNA polymerase III largest subunit) (RNA-directed RNA polymerase II subunit RPB1) (EC 2.7.7.48)	43	25	-0.120395	0.0987847	-0.139379	0.561395
P47914	RPL29	60S ribosomal protein L29 (Cell surface heparin-binding protein HIP) (Large ribosomal subunit protein eL29)	35	7	-0.245015	0.0274641	-0.139219	0.139793
P22670	RFX1	MHC class II regulatory factor RFX1 (Enhancer factor C) (EF-C) (Regulatory factor X 1) (RFX) (Transcription factor RFX1)	7	5	0.00649742	0.936357	-0.139037	0.376724
P49821	NDUFV1	NADH dehydrogenase [ubiquinone] flavoprotein 1, mitochondrial (EC 7.1.1.2) (Complex I-51kD) (CI-51kD) (NADH dehydrogenase flavoprotein 1) (NADH-ubiquinone oxidoreductase 51 kDa subunit)	22	13	-0.390786	0.00356905	-0.13858	0.292097
A0A0S2Z4B5	PPP3CA	Serine/threonine-protein phosphatase (EC 3.1.3.16) (Fragment)	14	5	-0.199378	0.0821302	-0.138385	0.357394
Q9Y3Z3	SAMHD1	Deoxynucleoside triphosphate triphosphohydrolase SAMHD1 (dNTPase) (EC 3.1.5.-) (Dendritic cell-derived IFNG-induced protein) (DCIP) (Monocyte protein 5) (MOP-5) (SAM domain and HD domain-containing protein 1) (hSAMHD1)	4	3	-0.932323	0.0300674	-0.138176	0.308096
P08865	RPSA	40S ribosomal protein SA (37 kDa laminin receptor precursor) (37LRP) (37/67 kDa laminin receptor) (LRP/LR) (67 kDa laminin receptor) (67LR) (Colon carcinoma laminin-binding protein) (Laminin receptor 1) (LamR) (Laminin-binding protein precursor p40) (LBP/p40) (Multidrug resistance-associated protein MGr1-Ag) (NEM/1CHD4) (Small ribosomal subunit protein uS2)	63	3	-0.158834	0.0727852	-0.137894	0.123097
Q9H8H0	NOL11	Nucleolar protein 11	3	2	-0.54317	0.0256695	-0.137861	0.362126
F5GWU4	AP3B2	AP-3 complex subunit beta-2 (Fragment)	4	1	-0.256463	0.232628	-0.136961	0.267134
P42766	RPL35	60S ribosomal protein L35 (Large ribosomal subunit protein uL29)	9	3	-0.394908	0.0240412	-0.136862	0.245465
Q9BQP7	MGME1	Mitochondrial genome maintenance exonuclease 1 (EC 3.1.-.-)	14	9	0.0348657	0.811072	-0.13613	0.274961
P62829	RPL23	60S ribosomal protein L23 (60S ribosomal protein L17) (Large ribosomal subunit protein uL14)	38	7	-0.205824	0.0424685	-0.135719	0.105244
Q96DV4	MRPL38	39S ribosomal protein L38, mitochondrial (L38mt) (MRP-L38) (Mitochondrial large ribosomal subunit protein mL38)	9	7	-0.585357	0.0198873	-0.13549	0.641692
Q9GZU1	MCOLN1	Mucolipin-1 (ML1) (MG-2) (Mucolipidin) (Transient receptor potential channel mucolipin 1) (TRPML1)	2	2	-0.0618822	0.73084	-0.135216	0.807736
P55263	ADK	Adenosine kinase (AK) (EC 2.7.1.20) (Adenosine 5'-phosphotransferase)	16	7	-0.220931	0.13669	-0.134901	0.339921
Q99501	GAS2L1	GAS2-like protein 1 (GAS2-related protein on chromosome 22) (Growth arrest-specific protein 2-like 1)	2	2	0.216765	0.368204	-0.13471	0.379134
P83881	RPL36A	60S ribosomal protein L36a (60S ribosomal protein L44) (Cell growth-inhibiting gene 15 protein) (Cell migration-inducing gene 6 protein) (Large ribosomal subunit protein eL42)	12	1	-0.318641	0.052989	-0.133337	0.351941
A0A499FIX8	ESYT2	Extended synaptotagmin-2 (Family with sequence similarity 62 (C2 domain containing) member B, isoform CRA_b)	15	11	-0.171382	0.478085	-0.133246	0.0734298
P31942	HNRNPH3	Heterogeneous nuclear ribonucleoprotein H3 (hnRNP H3) (Heterogeneous nuclear ribonucleoprotein 2H9) (hnRNP 2H9)	46	11	-0.0764387	0.408065	-0.133007	0.381355
Q9HD47	RANGRF	Ran guanine nucleotide release factor (RanGNRF) (Ran-binding protein MOG1)	2	2	-0.00964578	0.959311	-0.132948	0.59408
A0A3B3ISX9	TNXB	Tenascin-X	35	2	1.39615	0.00609017	-0.132798	0.662928
Q5T1C6	THEM4	Acyl-coenzyme A thioesterase THEM4 (Acyl-CoA thioesterase THEM4) (EC 3.1.2.2) (Carboxyl-terminal modulator protein) (Thioesterase superfamily member 4)	5	4	-0.445795	0.0744512	-0.132702	0.130854
O95721	SNAP29	Synaptosomal-associated protein 29 (SNAP-29) (Soluble 29 kDa NSF attachment protein) (Vesicle-membrane fusion protein SNAP-29)	20	11	0.160131	0.152633	-0.13154	0.321681
P49750	YLPM1	YLP motif-containing protein 1 (Nuclear protein ZAP3) (ZAP113)	22	18	-0.174159	0.0541362	-0.131345	0.230939
Q2TAL8	QRICH1	Transcriptional regulator QRICH1 (Glutamine-rich protein 1)	6	6	0.134216	0.0691019	-0.131056	0.502377
Q9BRZ2	TRIM56	E3 ubiquitin-protein ligase TRIM56 (EC 2.3.2.27) (RING finger protein 109) (RING-type E3 ubiquitin transferase TRIM56) (Tripartite motif-containing protein 56)	6	6	-0.251403	0.260804	-0.131032	0.610109
P61353	RPL27	60S ribosomal protein L27 (Large ribosomal subunit protein eL27)	22	7	-0.0528982	0.748911	-0.130382	0.290418
Q92835	INPP5D	Phosphatidylinositol 3,4,5-trisphosphate 5-phosphatase 1 (EC 3.1.3.86) (Inositol polyphosphate-5-phosphatase D) (EC 3.1.3.56) (Inositol polyphosphate-5-phosphatase of 145 kDa) (SIP-145) (Phosphatidylinositol 4,5-bisphosphate 5-phosphatase) (EC 3.1.3.36) (SH2 domain-containing inositol 5'-phosphatase 1) (SH2 domain-containing inositol phosphatase 1) (SHIP-1) (p150Ship) (hp51CN)	25	19	0.000334145	0.994743	-0.128918	0.0252964
P61313	RPL15	60S ribosomal protein L15 (Large ribosomal subunit protein eL15)	21	7	-0.171331	0.0531121	-0.128653	0.398057
P05141	SLC25A5	ADP/ATP translocase 2 (ADP,ATP carrier protein 2) (ADP,ATP carrier protein, fibroblast isoform) (Adenine nucleotide translocator 2) (ANT 2) (Solute carrier family 25 member 5) [Cleaved into: ADP/ATP translocase 2, N-terminally processed]	44	5	-0.372327	0.0394662	-0.12819	0.344384
Q9Y508	RNF114	E3 ubiquitin-protein ligase RNF114 (EC 2.3.2.27) (RING finger protein 114) (RING-type E3 ubiquitin transferase RNF114) (Zinc finger protein 228) (Zinc finger protein 313)	16	10	-0.0766075	0.391493	-0.128054	0.613692
Q9NYP9	MIS18A	Protein Mis18-alpha (FAPP1-associated protein 1)	5	4	0.0888829	0.657787	-0.127047	0.633506
Q7Z4H3	HDDC2	5'-deoxynucleotidase HDDC2 (EC 3.1.3.89) (HD domain-containing protein 2) (Hepatitis C virus NS5A-transactivated protein 2) (HCV NS5A-transactivated protein 2)	6	5	-0.466857	0.0102093	-0.126702	0.613715
Q9NUU7	DDX19A	ATP-dependent RNA helicase DDX19A (EC 3.6.4.13) (DDX19-like protein) (DEAD box protein 19A)	27	2	-0.299675	0.0374939	-0.126557	0.434865
P32969	RPL9; RPL9P7; RPL9P8; RPL9P9	60S ribosomal protein L9 (Large ribosomal subunit protein uL6)	33	9	-0.171504	0.00428619	-0.126254	0.278981
P11310	ACADM	Medium-chain specific acyl-CoA dehydrogenase, mitochondrial (MCAD) (EC 1.3.8.7) (Medium chain acyl-CoA dehydrogenase) (MCADH)	25	1	-0.162386	0.0207723	-0.126242	0.101973
O75223	GGCT	Gamma-glutamylcyclotransferase (EC 4.3.2.9) (Cytochrome c-releasing factor 21)	8	5	-0.379801	0.0276291	-0.126016	0.213603
Q1KMD3	HNRNPUL2	Heterogeneous nuclear ribonucleoprotein U-like protein 2 (Scaffold-attachment factor A2) (SAF-A2)	64	30	-0.265515	0.111412	-0.125962	0.398424
Q7Z3B4	NUP54	Nucleoporin p54 (54 kDa nucleoporin)	22	15	0.0022005	0.975549	-0.125958	0.178531
Q9H9T3	ELP3	Elongator complex protein 3 (hELP3) (Protein lysine acetyltransferase ELP3) (EC 2.3.1.-) (tRNA uridine(34) acetyltransferase) (EC 2.3.1.-)	10	8	0.125979	0.353067	-0.125458	0.0938962
Q96I99	SUCLG2	Succinate--CoA ligase [GDP-forming] subunit beta, mitochondrial (EC 6.2.1.4) (GTP-specific succinyl-CoA synthetase subunit beta) (G-SCS) (GTPSCS) (Succinyl-CoA synthetase beta-G chain) (SCS-betaG)	27	17	-0.368812	0.00967328	-0.125168	0.247215
P20645	M6PR	Cation-dependent mannose-6-phosphate receptor (CD Man-6-P receptor) (CD-MPR) (46 kDa mannose 6-phosphate receptor) (MPR 46)	14	6	-0.207369	0.159397	-0.124615	0.356387
P62244	RPS15A	40S ribosomal protein S15a (Small ribosomal subunit protein uS8)	29	10	-0.256103	0.0736346	-0.124584	0.382336
O95810	CAVIN2	Caveolae-associated protein 2 (Cavin-2) (PS-p68) (Phosphatidylserine-binding protein) (Serum deprivation-response protein)	2	1	0.325827	0.233415	-0.124435	0.282238
B4DVA7	HEXB	Beta-hexosaminidase (EC 3.2.1.52)	9	7	-0.707691	0.0192528	-0.123874	0.10063
A0A1L5BXV2	REEP6	Receptor expression-enhancing protein	5	2	-0.421647	0.0955326	-0.122893	0.40654
Q93100	PHKB	Phosphorylase b kinase regulatory subunit beta (Phosphorylase kinase subunit beta)	5	1	-0.325379	0.0699389	-0.122626	0.271833
P26373	RPL13	60S ribosomal protein L13 (Breast basic conserved protein 1) (Large ribosomal subunit protein eL13)	52	11	-0.383968	0.022809	-0.122511	0.468454
P47897	QARS1	Glutamine--tRNA ligase (EC 6.1.1.18) (Glutaminyl-tRNA synthetase) (GlnRS)	45	1	-0.282454	0.0297275	-0.122458	0.163396
Q969G6	RFK	Riboflavin kinase (EC 2.7.1.26) (ATP:riboflavin 5'-phosphotransferase) (Flavokinase)	1	1	0.152747	0.109599	-0.121707	0.562459
B3KS36		cDNA FLJ35376 fis, clone SKMUS2004044, highly similar to Homo sapiens ribosomal protein L3 (RPL3), transcript variant 2, mRNA	75	9	-0.378466	0.0175159	-0.121686	0.307193
Q14166	TTLL12	Tubulin--tyrosine ligase-like protein 12 (Inactive tubulin--tyrosine ligase-like protein 12)	30	18	-0.0233147	0.220604	-0.121627	0.153288
Q07812	BAX	Apoptosis regulator BAX (Bcl-2-like protein 4) (Bcl2-L-4)	20	7	-0.171465	0.0401766	-0.120832	0.206652
P05023	ATP1A1	Sodium/potassium-transporting ATPase subunit alpha-1 (Na(+)/K(+) ATPase alpha-1 subunit) (EC 7.2.2.13) (Sodium pump subunit alpha-1)	71	6	-0.103658	0.192278	-0.119922	0.00153446
P27694	RPA1	Replication protein A 70 kDa DNA-binding subunit (RP-A p70) (Replication factor A protein 1) (RF-A protein 1) (Single-stranded DNA-binding protein) [Cleaved into: Replication protein A 70 kDa DNA-binding subunit, N-terminally processed]	66	32	0.0275377	0.681075	-0.119699	0.117433
Q9HD67	MYO10	Unconventional myosin-X (Unconventional myosin-10)	3	1	-0.0767888	0.215296	-0.1195	0.608303
P05556	ITGB1	Integrin beta-1 (Fibronectin receptor subunit beta) (Glycoprotein IIa) (GPIIA) (VLA-4 subunit beta) (CD antigen CD29)	35	21	0.100082	0.304607	-0.119252	0.355016
Q86X55	CARM1	Histone-arginine methyltransferase CARM1 (EC 2.1.1.319) (Coactivator-associated arginine methyltransferase 1) (Protein arginine N-methyltransferase 4)	14	10	0.0213644	0.854104	-0.119229	0.493416
B2RB06		cDNA, FLJ95242, highly similar to Homo sapiens L-3-hydroxyacyl-Coenzyme A dehydrogenase, short chain (HADHSC), mRNA	10	8	-0.38392	0.138905	-0.119049	0.412628
Q6PCB5	RSBN1L	Lysine-specific demethylase RSBN1L (EC 1.14.11.-) (Round spermatid basic protein 1-like protein)	5	5	-0.218867	0.143201	-0.118926	0.560678
A0A804HKD7	RABGAP1L	Rab GTPase-activating protein 1-like	31	18	0.260794	0.117572	-0.118428	0.50331
P14927	UQCRB	Cytochrome b-c1 complex subunit 7 (Complex III subunit 7) (Complex III subunit VII) (QP-C) (Ubiquinol-cytochrome c reductase complex 14 kDa protein)	17	7	-0.337005	0.00623203	-0.117886	0.353025
O14949	UQCRQ	Cytochrome b-c1 complex subunit 8 (Complex III subunit 8) (Complex III subunit VIII) (Ubiquinol-cytochrome c reductase complex 9.5 kDa protein) (Ubiquinol-cytochrome c reductase complex ubiquinone-binding protein QP-C)	6	3	-0.409323	0.0269805	-0.11754	0.244173
Q96KP4	CNDP2	Cytosolic non-specific dipeptidase (EC 3.4.13.18) (CNDP dipeptidase 2) (Glutamate carboxypeptidase-like protein 1) (Peptidase A) (Threonyl dipeptidase)	14	11	-0.341158	0.0628065	-0.117396	0.361293
P78344	EIF4G2	Eukaryotic translation initiation factor 4 gamma 2 (eIF-4-gamma 2) (eIF-4G 2) (eIF4G 2) (Death-associated protein 5) (DAP-5) (p97)	35	24	0.00274053	0.972649	-0.117121	0.247389
O43264	ZW10	Centromere/kinetochore protein zw10 homolog	16	5	-0.029362	0.85549	-0.116786	0.526475
O95989	NUDT3	Diphosphoinositol polyphosphate phosphohydrolase 1 (DIPP-1) (EC 3.6.1.52) (Diadenosine 5',5'''-P1,P6-hexaphosphate hydrolase 1) (EC 3.6.1.-) (Nucleoside diphosphate-linked moiety X motif 3) (Nudix motif 3)	4	3	-0.290093	0.0889373	-0.11665	0.432816
P49458	SRP9	Signal recognition particle 9 kDa protein (SRP9)	35	7	0.134822	0.0942772	-0.116425	0.455461
Q7Z5K2	WAPL	Wings apart-like protein homolog (Friend of EBNA2 protein) (WAPL cohesin release factor)	23	19	-0.17923	0.161345	-0.116424	0.689813
P39019	RPS19	40S ribosomal protein S19 (Small ribosomal subunit protein eS19)	54	13	-0.22775	0.00571341	-0.116404	0.184698
B1AK53	ESPN	Espin (Autosomal recessive deafness type 36 protein) (Ectoplasmic specialization protein)	10	8	0.0331944	0.885857	-0.11597	0.778485
P61254	RPL26	60S ribosomal protein L26 (Large ribosomal subunit protein uL24)	23	2	-0.325536	0.0226233	-0.115575	0.41465
Q92804	TAF15	TATA-binding protein-associated factor 2N (68 kDa TATA-binding protein-associated factor) (TAF(II)68) (TAFII68) (RNA-binding protein 56)	50	5	-0.0912211	0.052706	-0.115172	0.178034
P23528	CFL1	Cofilin-1 (18 kDa phosphoprotein) (p18) (Cofilin, non-muscle isoform)	85	15	-0.0769769	0.23094	-0.114928	0.162149
O75381	PEX14	Peroxisomal membrane protein PEX14 (PTS1 receptor-docking protein) (Peroxin-14) (Peroxisomal membrane anchor protein PEX14)	6	3	0.112326	0.379128	-0.114418	0.573746
Q9Y3D3	MRPS16	28S ribosomal protein S16, mitochondrial (MRP-S16) (S16mt) (Mitochondrial small ribosomal subunit protein bS16m)	5	3	-0.514707	0.0020025	-0.114336	0.272426
P62899	RPL31	60S ribosomal protein L31 (Large ribosomal subunit protein eL31)	29	7	-0.245722	0.0505647	-0.113521	0.260208
Q96N38	ZNF714	Zinc finger protein 714	9	1	0.0095231	0.965021	-0.112832	0.745505
P30260	CDC27	Cell division cycle protein 27 homolog (Anaphase-promoting complex subunit 3) (APC3) (CDC27 homolog) (CDC27Hs) (H-NUC)	28	22	0.284803	0.0560091	-0.112532	0.694216
E7CYP2	HBG2	G gamma globin chain	989	1	0.0222668	0.967526	-0.112453	0.877757
A0A5F9ZI63	EED	Polycomb protein EED	11	8	-0.104815	0.454807	-0.112325	0.633597
Q14527	HLTF	Helicase-like transcription factor (EC 2.3.2.27) (EC 3.6.4.-) (DNA-binding protein/plasminogen activator inhibitor 1 regulator) (HIP116) (RING finger protein 80) (RING-type E3 ubiquitin transferase HLTF) (SWI/SNF-related matrix-associated actin-dependent regulator of chromatin subfamily A member 3) (Sucrose nonfermenting protein 2-like 3)	36	23	-0.139227	0.333539	-0.111996	0.65047
Q9NXW2	DNAJB12	DnaJ homolog subfamily B member 12	7	5	-0.3392	0.00666248	-0.111878	0.564235
P57723	PCBP4	Poly(rC)-binding protein 4 (Alpha-CP4)	3	1	-0.0266975	0.884353	-0.111725	0.250232
P17812	CTPS1	CTP synthase 1 (EC 6.3.4.2) (CTP synthetase 1) (UTP--ammonia ligase 1)	28	16	-0.0592055	0.111569	-0.111696	0.262858
B4DS66	IMMT	MICOS complex subunit MIC60 (Mitofilin)	78	0	-0.0560191	0.58469	-0.111326	0.395521
O75347	TBCA	Tubulin-specific chaperone A (TCP1-chaperonin cofactor A) (Tubulin-folding cofactor A) (CFA)	29	8	-0.0597987	0.428385	-0.110808	0.398123
Q9NVA2	SEPTIN11	Septin-11	26	9	-0.215329	0.000479102	-0.11068	0.292651
Q13330	MTA1	Metastasis-associated protein MTA1	6	5	-0.559779	0.0842461	-0.110444	0.739493
O60613	SELENOF	Selenoprotein F (15 kDa selenoprotein)	4	2	-0.345416	0.277308	-0.11035	0.735908
Q15019	SEPTIN2	Septin-2 (Neural precursor cell expressed developmentally down-regulated protein 5) (NEDD-5)	23	13	-0.221383	0.000832155	-0.11023	0.0446304
P47985	UQCRFS1	Cytochrome b-c1 complex subunit Rieske, mitochondrial (EC 7.1.1.8) (Complex III subunit 5) (Cytochrome b-c1 complex subunit 5) (Rieske iron-sulfur protein) (RISP) (Rieske protein UQCRFS1) (Ubiquinol-cytochrome c reductase iron-sulfur subunit) [Cleaved into: Cytochrome b-c1 complex subunit 9 (Su9) (Subunit 9) (8 kDa subunit 9) (Complex III subunit IX) (Cytochrome b-c1 complex subunit 11) (UQCRFS1 …	14	8	-0.394441	0.00929882	-0.110161	0.430628
P35244	RPA3	Replication protein A 14 kDa subunit (RP-A p14) (Replication factor A protein 3) (RF-A protein 3)	11	4	0.0346625	0.659969	-0.110027	0.546897
Q8WVJ2	NUDCD2	NudC domain-containing protein 2	9	5	-0.112347	0.0114709	-0.109764	0.378068
Q92686	NRGN	Neurogranin (Ng) (RC3) [Cleaved into: NEUG(55-78)]	2	2	0.0755391	0.512952	-0.10974	0.350266
P50416	CPT1A	Carnitine O-palmitoyltransferase 1, liver isoform (CPT1-L) (EC 2.3.1.21) (Carnitine O-palmitoyltransferase I, liver isoform) (CPT I) (CPTI-L) (Carnitine palmitoyltransferase 1A)	19	14	-0.251866	0.264187	-0.109658	0.550939
P60842	EIF4A1	Eukaryotic initiation factor 4A-I (eIF-4A-I) (eIF4A-I) (EC 3.6.4.13) (ATP-dependent RNA helicase eIF4A-1)	84	11	-0.216095	0.112184	-0.10948	0.360206
Q96EB1	ELP4	Elongator complex protein 4 (hELP4) (PAX6 neighbor gene protein)	7	6	0.0609284	0.655922	-0.109078	0.585295
Q59ER5	BRWD1	WD repeat-containing protein 1 isoform 1 variant (Fragment)	37	21	-0.191369	0.156425	-0.109053	0.256649
Q8NEZ4	KMT2C	Histone-lysine N-methyltransferase 2C (Lysine N-methyltransferase 2C) (EC 2.1.1.364) (Homologous to ALR protein) (Myeloid/lymphoid or mixed-lineage leukemia protein 3)	7	7	-0.0250752	0.886305	-0.108448	0.797631
P46782	RPS5	40S ribosomal protein S5 (Small ribosomal subunit protein uS7) [Cleaved into: 40S ribosomal protein S5, N-terminally processed]	30	8	-0.325404	0.013999	-0.108036	0.538025
Q9UBX3	SLC25A10	Mitochondrial dicarboxylate carrier (Solute carrier family 25 member 10)	5	4	-0.0248777	0.85644	-0.107945	0.330939
S4R3D6	APIP	Methylthioribulose-1-phosphate dehydratase	4	3	-0.40559	0.214971	-0.107633	0.639031
Q8WWY3	PRPF31	U4/U6 small nuclear ribonucleoprotein Prp31 (Pre-mRNA-processing factor 31) (Serologically defined breast cancer antigen NY-BR-99) (U4/U6 snRNP 61 kDa protein) (Protein 61K) (hPrp31)	12	7	-0.088064	0.315344	-0.107192	0.313353
Q5VUM1	SDHAF4	Succinate dehydrogenase assembly factor 4, mitochondrial (SDH assembly factor 4) (SDHAF4)	2	2	-0.127592	0.479195	-0.106174	0.555133
P62312	LSM6	U6 snRNA-associated Sm-like protein LSm6	6	3	-0.116494	0.261853	-0.105714	0.35266
P10606	COX5B	Cytochrome c oxidase subunit 5B, mitochondrial (Cytochrome c oxidase polypeptide Vb)	23	7	-0.34351	0.0456112	-0.105339	0.331934
Q9Y5A9	YTHDF2	YTH domain-containing family protein 2 (DF2) (CLL-associated antigen KW-14) (High-glucose-regulated protein 8) (Renal carcinoma antigen NY-REN-2)	9	3	-0.152731	0.218428	-0.105052	0.493812
Q8N7K0	ZNF433	Zinc finger protein 433	5	1	-0.00773596	0.947068	-0.104926	0.64769
P62917	RPL8	60S ribosomal protein L8 (Large ribosomal subunit protein uL2)	27	10	-0.24107	0.0488584	-0.103947	0.533043
Q9NZB2	FAM120A	Constitutive coactivator of PPAR-gamma-like protein 1 (Oxidative stress-associated Src activator) (Protein FAM120A)	28	17	-0.281085	0.0155396	-0.102809	0.245952
Q86Y56	DNAAF5	Dynein axonemal assembly factor 5 (HEAT repeat-containing protein 2)	13	11	-0.245428	0.262401	-0.102689	0.768885
Q08752	PPID	Peptidyl-prolyl cis-trans isomerase D (PPIase D) (EC 5.2.1.8) (40 kDa peptidyl-prolyl cis-trans isomerase) (Cyclophilin-40) (CYP-40) (Cyclophilin-related protein) (Rotamase D)	23	13	-0.229954	0.226398	-0.102391	0.665394
P49643	PRIM2	DNA primase large subunit (DNA primase 58 kDa subunit) (p58)	6	5	-0.501485	0.0427802	-0.102223	0.711236
P30154	PPP2R1B	Serine/threonine-protein phosphatase 2A 65 kDa regulatory subunit A beta isoform (PP2A subunit A isoform PR65-beta) (PP2A subunit A isoform R1-beta)	27	10	0.0773035	0.583428	-0.101884	0.622939
P61619	SEC61A1	Protein transport protein Sec61 subunit alpha isoform 1 (Sec61 alpha-1)	7	5	-0.403664	0.0330454	-0.10164	0.102686
P11166	SLC2A1	Solute carrier family 2, facilitated glucose transporter member 1 (Glucose transporter type 1, erythrocyte/brain) (GLUT-1) (HepG2 glucose transporter)	58	9	0.239496	0.0318985	-0.100976	0.535497
Q14204	DYNC1H1	Cytoplasmic dynein 1 heavy chain 1 (Cytoplasmic dynein heavy chain 1) (Dynein heavy chain, cytosolic)	247	148	0.061081	0.476231	-0.100902	0.229872
P62750	RPL23A	60S ribosomal protein L23a (Large ribosomal subunit protein uL23)	39	12	-0.195576	0.162671	-0.100525	0.37002
Q96RS6	NUDCD1	NudC domain-containing protein 1 (Chronic myelogenous leukemia tumor antigen 66) (Tumor antigen CML66)	9	8	-0.47137	0.0280464	-0.100395	0.457533
P55822	SH3BGR	SH3 domain-binding glutamic acid-rich protein (SH3BGR protein) (21-glutamic acid-rich protein) (21-GARP)	1	1	0.116921	0.60894	-0.100351	0.561413
P41091	EIF2S3	Eukaryotic translation initiation factor 2 subunit 3 (EC 3.6.5.3) (Eukaryotic translation initiation factor 2 subunit gamma X) (eIF-2-gamma X) (eIF-2gX)	29	15	-0.100333	0.269652	-0.0993966	0.235308
Q2TB10	ZNF800	Zinc finger protein 800	6	6	-0.115204	0.586587	-0.0989589	0.79649
Q9C0F1	CEP44	Centrosomal protein of 44 kDa (Cep44) (HBV PreS1-transactivated protein 3) (PS1TP3)	4	3	0.314089	0.342726	-0.0985101	0.109333
Q9BW27	NUP85	Nuclear pore complex protein Nup85 (85 kDa nucleoporin) (FROUNT) (Nucleoporin Nup75) (Nucleoporin Nup85) (Pericentrin-1)	12	7	0.198734	0.369122	-0.0980187	0.601059
Q9Y6G9	DYNC1LI1	Cytoplasmic dynein 1 light intermediate chain 1 (LIC1) (Dynein light chain A) (DLC-A) (Dynein light intermediate chain 1, cytosolic)	22	17	0.0867814	0.126462	-0.0976453	0.243485
Q96CW5	TUBGCP3	Gamma-tubulin complex component 3 (GCP-3) (hGCP3) (Gamma-ring complex protein 104 kDa) (h104p) (hGrip104) (Spindle pole body protein Spc98 homolog) (hSpc98)	20	13	0.258248	0.0387017	-0.0975223	0.6135
Q56NI9	ESCO2	N-acetyltransferase ESCO2 (EC 2.3.1.-) (Establishment factor-like protein 2) (EFO2) (EFO2p) (hEFO2) (Establishment of cohesion 1 homolog 2) (ECO1 homolog 2)	11	7	0.288251	0.0333146	-0.0972659	0.791677
Q9NXE4	SMPD4	Sphingomyelin phosphodiesterase 4 (EC 3.1.4.12) (Neutral sphingomyelinase 3) (nSMase-3) (nSMase3) (Neutral sphingomyelinase III)	14	11	-0.137775	0.164107	-0.097177	0.32112
P11413	G6PD	Glucose-6-phosphate 1-dehydrogenase (G6PD) (EC 1.1.1.49)	44	20	-0.0939644	0.028322	-0.0963108	0.607912
Q9BSJ2	TUBGCP2	Gamma-tubulin complex component 2 (GCP-2) (hGCP2) (Gamma-ring complex protein 103 kDa) (h103p) (hGrip103) (Spindle pole body protein Spc97 homolog) (hSpc97)	20	15	0.0554328	0.333094	-0.096016	0.149517
Q15477	SKIV2L	Helicase SKI2W (Ski2) (EC 3.6.4.-) (Helicase-like protein) (HLP)	17	10	-0.366266	0.104967	-0.0952608	0.450336
Q9UNN5	FAF1	FAS-associated factor 1 (hFAF1) (UBX domain-containing protein 12) (UBX domain-containing protein 3A)	13	9	-0.273649	0.0111824	-0.0949539	0.626423
Q53S33	BOLA3	BolA-like protein 3	6	4	-0.387997	0.131118	-0.0943196	0.657806
P29353	SHC1	SHC-transforming protein 1 (SHC-transforming protein 3) (SHC-transforming protein A) (Src homology 2 domain-containing-transforming protein C1) (SH2 domain protein C1)	6	5	0.193807	0.366325	-0.094041	0.654623
Q9Y2H0	DLGAP4	Disks large-associated protein 4 (DAP-4) (PSD-95/SAP90-binding protein 4) (SAP90/PSD-95-associated protein 4) (SAPAP-4)	3	3	-0.4406	0.0375257	-0.0931832	0.669552
P10155	RO60	60 kDa SS-A/Ro ribonucleoprotein (60 kDa Ro protein) (60 kDa ribonucleoprotein Ro) (Ro60) (RoRNP) (Ro 60 kDa autoantigen) (Ro60 autoantigen) (Sjoegren syndrome antigen A2) (Sjoegren syndrome type A antigen) (SS-A) (TROVE domain family member 2)	37	20	-0.0773577	0.244872	-0.0930079	0.409957
Q9ULC3	RAB23	Ras-related protein Rab-23	3	3	-0.0523917	0.697102	-0.0929808	0.681574
Q13351	KLF1	Krueppel-like factor 1 (Erythroid krueppel-like transcription factor) (EKLF)	16	5	0.455556	0.0154916	-0.092355	0.806089
P18124	RPL7	60S ribosomal protein L7 (Large ribosomal subunit protein uL30)	35	6	-0.178027	0.0370235	-0.0922102	0.368184
Q13409	DYNC1I2	Cytoplasmic dynein 1 intermediate chain 2 (Cytoplasmic dynein intermediate chain 2) (Dynein intermediate chain 2, cytosolic) (DH IC-2)	31	2	0.133016	0.0723108	-0.0917112	0.42765
Q53GS9	USP39	U4/U6.U5 tri-snRNP-associated protein 2 (Inactive ubiquitin-specific peptidase 39) (SAD1 homolog) (U4/U6.U5 tri-snRNP-associated 65 kDa protein) (65K)	18	14	-0.0499407	0.577618	-0.0915217	0.580812
P20042	EIF2S2	Eukaryotic translation initiation factor 2 subunit 2 (Eukaryotic translation initiation factor 2 subunit beta) (eIF-2-beta)	48	26	-0.127683	0.0457883	-0.0913599	0.150173
P16402	H1-3	Histone H1.3 (Histone H1c) (Histone H1s-2)	251	10	0.136837	0.0667772	-0.0911756	0.0766339
P43487	RANBP1	Ran-specific GTPase-activating protein (Ran-binding protein 1) (RanBP1)	23	7	-0.0401928	0.577205	-0.0911278	0.368875
Q99848	EBNA1BP2	Probable rRNA-processing protein EBP2 (EBNA1-binding protein 2) (Nucleolar protein p40)	17	8	-0.33482	0.0444228	-0.0908055	0.12571
Q969V3	NCLN	Nicalin (Nicastrin-like protein)	10	9	-0.215601	0.052609	-0.090738	0.536958
Q4G0J3	LARP7	La-related protein 7 (La ribonucleoprotein domain family member 7) (hLARP7) (P-TEFb-interaction protein for 7SK stability) (PIP7S)	22	17	-0.0477868	0.506457	-0.0906426	0.705882
Q52LJ0	FAM98B	Protein FAM98B	19	7	-0.281534	0.0765226	-0.09035	0.600236
Q9P0M9	MRPL27	39S ribosomal protein L27, mitochondrial (L27mt) (MRP-L27) (Mitochondrial large ribosomal subunit protein bL27m)	2	2	-0.60158	0.0820293	-0.0901575	0.6444
P31930	UQCRC1	Cytochrome b-c1 complex subunit 1, mitochondrial (Complex III subunit 1) (Core protein I) (Ubiquinol-cytochrome-c reductase complex core protein 1)	31	13	-0.253903	0.0842907	-0.0900569	0.330679
P62841	RPS15	40S ribosomal protein S15 (RIG protein) (Small ribosomal subunit protein uS19)	17	5	-0.199764	0.0121549	-0.0900282	0.444768
Q9NUQ9	CYRIB	CYFIP-related Rac1 interactor B (L1)	23	7	-0.345463	0.00497214	-0.089783	0.420127
Q99627	COPS8	COP9 signalosome complex subunit 8 (SGN8) (Signalosome subunit 8) (COP9 homolog) (hCOP9) (JAB1-containing signalosome subunit 8)	10	5	-0.121832	0.271239	-0.0897738	0.518189
Q16254	E2F4	Transcription factor E2F4 (E2F-4)	12	8	-0.0962639	0.544301	-0.0897562	0.745388
O14647	CHD2	Chromodomain-helicase-DNA-binding protein 2 (CHD-2) (EC 3.6.4.12) (ATP-dependent helicase CHD2)	19	13	-0.211658	0.232747	-0.0891736	0.452184
Q9BXJ9	NAA15	N-alpha-acetyltransferase 15, NatA auxiliary subunit (Gastric cancer antigen Ga19) (N-terminal acetyltransferase) (NMDA receptor-regulated protein 1) (Protein tubedown-1) (Tbdn100)	59	32	-0.103806	0.124634	-0.0891098	0.358263
Q9P016	THYN1	Thymocyte nuclear protein 1 (Thymocyte protein Thy28)	14	8	-0.321472	0.0649748	-0.088828	0.313737
Q92900	UPF1	Regulator of nonsense transcripts 1 (EC 3.6.4.-) (ATP-dependent helicase RENT1) (Nonsense mRNA reducing factor 1) (NORF1) (Up-frameshift suppressor 1 homolog) (hUpf1)	57	38	0.0197616	0.615027	-0.0887682	0.30126
P23634	ATP2B4	Plasma membrane calcium-transporting ATPase 4 (PMCA4) (EC 7.2.2.10) (Matrix-remodeling-associated protein 1) (Plasma membrane calcium ATPase isoform 4) (Plasma membrane calcium pump isoform 4)	41	1	0.00470507	0.957929	-0.0878728	0.439461
Q9UPN6	SCAF8	SR-related and CTD-associated factor 8 (CDC5L complex-associated protein 7) (RNA-binding motif protein 16)	11	8	-0.348189	0.271223	-0.0873757	0.562565
P23396	RPS3	40S ribosomal protein S3 (EC 4.2.99.18) (Small ribosomal subunit protein uS3)	76	19	-0.252771	0.054152	-0.0871024	0.470094
P29144	TPP2	Tripeptidyl-peptidase 2 (TPP-2) (EC 3.4.14.10) (Tripeptidyl aminopeptidase) (Tripeptidyl-peptidase II) (TPP-II)	50	34	-0.25369	0.0645096	-0.0869476	0.0303081
Q7Z739	YTHDF3	YTH domain-containing family protein 3 (DF3)	9	2	-0.490966	0.0682251	-0.0861298	0.632147
Q96S44	TP53RK	EKC/KEOPS complex subunit TP53RK (EC 3.6.-.-) (Atypical serine/threonine protein kinase TP53RK) (Nori-2) (TP53-regulating kinase) (EC 2.7.11.1) (p53-related protein kinase)	7	5	-0.34858	0.0163185	-0.0861201	0.338421
Q13838	DDX39B	Spliceosome RNA helicase DDX39B (EC 3.6.4.13) (56 kDa U2AF65-associated protein) (ATP-dependent RNA helicase p47) (DEAD box protein UAP56) (HLA-B-associated transcript 1 protein)	46	9	-0.0232305	0.460658	-0.0860978	0.384084
Q9H3R5	CENPH	Centromere protein H (CENP-H) (Interphase centromere complex protein 35)	7	5	0.220762	0.1664	-0.0860184	0.529747
Q8IY33	MICALL2	MICAL-like protein 2 (Junctional Rab13-binding protein) (Molecule interacting with CasL-like 2) (MICAL-L2)	27	17	-0.0697948	0.674276	-0.0857407	0.787736
B4DUM2		cDNA FLJ53891, highly similar to Adenylosuccinate lyase	25	1	0.138666	0.406386	-0.0857089	0.591519
A6NNW6	ENO4	Enolase 4 (EC 4.2.1.11) (2-phospho-D-glycerate hydro-lyase)	2	2	0.210034	0.228727	-0.0853735	0.702214
P48634	PRRC2A	Protein PRRC2A (HLA-B-associated transcript 2) (Large proline-rich protein BAT2) (Proline-rich and coiled-coil-containing protein 2A) (Protein G2)	45	27	0.12303	0.263602	-0.0852084	0.171677
Q6P1N9	TATDN1	Putative deoxyribonuclease TATDN1 (EC 3.1.21.-) (Hepatocarcinoma high expression protein)	14	10	-0.369264	0.0716563	-0.0851822	0.606845
P16157	ANK1	Ankyrin-1 (ANK-1) (Ankyrin-R) (Erythrocyte ankyrin)	169	62	0.391218	0.000105297	-0.0851753	0.209461
O75962	TRIO	Triple functional domain protein (EC 2.7.11.1) (PTPRF-interacting protein)	4	2	-0.425567	0.00837191	-0.0851339	0.43155
Q9GZZ9	UBA5	Ubiquitin-like modifier-activating enzyme 5 (Ubiquitin-activating enzyme 5) (ThiFP1) (UFM1-activating enzyme) (Ubiquitin-activating enzyme E1 domain-containing protein 1)	5	3	-0.219805	0.0603131	-0.0841934	0.559876
Q9UMN6	KMT2B	Histone-lysine N-methyltransferase 2B (Lysine N-methyltransferase 2B) (EC 2.1.1.364) (Myeloid/lymphoid or mixed-lineage leukemia protein 4) (Trithorax homolog 2) (WW domain-binding protein 7) (WBP-7)	4	4	0.29896	0.239033	-0.0839583	0.704491
P14866	HNRNPL	Heterogeneous nuclear ribonucleoprotein L (hnRNP L)	102	1	-0.000233978	0.996497	-0.083633	0.409632
Q9GZZ1	NAA50	N-alpha-acetyltransferase 50 (hNaa50p) (EC 2.3.1.258) (N-acetyltransferase 13) (N-acetyltransferase 5) (hNAT5) (N-acetyltransferase san homolog) (hSAN) (N-epsilon-acetyltransferase 50) (EC 2.3.1.-) (NatE catalytic subunit)	16	10	-0.120228	0.214712	-0.0835957	0.182603
Q70J99	UNC13D	Protein unc-13 homolog D (Munc13-4)	4	3	0.178786	0.401608	-0.0835895	0.726168
B4DM27		cDNA FLJ54637, highly similar to Homo sapiens BAT2 domain containing 1 (BAT2D1), mRNA (Fragment)	20	1	0.330563	0.150296	-0.0823175	0.796028
P27707	DCK	Deoxycytidine kinase (dCK) (EC 2.7.1.74) (Deoxyadenosine kinase) (EC 2.7.1.76) (Deoxyguanosine kinase) (EC 2.7.1.113)	18	8	0.658529	0.0135572	-0.0822852	0.653448
P46063	RECQL	ATP-dependent DNA helicase Q1 (EC 3.6.4.12) (DNA helicase, RecQ-like type 1) (RecQ1) (DNA-dependent ATPase Q1) (RecQ protein-like 1)	43	23	-0.0397186	0.438593	-0.0818933	0.469553
Q04656	ATP7A	Copper-transporting ATPase 1 (EC 7.2.2.8) (Copper pump 1) (Menkes disease-associated protein)	13	10	0.00558851	0.965192	-0.0812496	0.123733
P30050	RPL12	60S ribosomal protein L12 (Large ribosomal subunit protein uL11)	37	10	-0.251451	0.0197479	-0.0812295	0.343472
R4KXX0		MHC class I antigen (Fragment)	2	1	0.0125911	0.902594	-0.0810242	0.709223
Q9Y6R4	MAP3K4	Mitogen-activated protein kinase kinase kinase 4 (EC 2.7.11.25) (MAP three kinase 1) (MAPK/ERK kinase kinase 4) (MEK kinase 4) (MEKK 4)	8	7	-0.259903	0.146101	-0.0804826	0.416115
P52597	HNRNPF	Heterogeneous nuclear ribonucleoprotein F (hnRNP F) (Nucleolin-like protein mcs94-1) [Cleaved into: Heterogeneous nuclear ribonucleoprotein F, N-terminally processed]	60	9	-0.0762801	0.506487	-0.0804151	0.648702
Q9UQE7	SMC3	Structural maintenance of chromosomes protein 3 (SMC protein 3) (SMC-3) (Basement membrane-associated chondroitin proteoglycan) (Bamacan) (Chondroitin sulfate proteoglycan 6) (Chromosome-associated polypeptide) (hCAP)	93	49	0.0242561	0.550659	-0.0804127	0.486301
Q7Z5L9	IRF2BP2	Interferon regulatory factor 2-binding protein 2 (IRF-2-binding protein 2) (IRF-2BP2)	10	7	0.481554	0.0958627	-0.0803518	0.722769
Q3ZCQ8	TIMM50	Mitochondrial import inner membrane translocase subunit TIM50	19	9	-0.424421	0.00264881	-0.0802915	0.12754
P63173	RPL38	60S ribosomal protein L38 (Large ribosomal subunit protein eL38)	11	4	-0.222117	0.00541615	-0.0798079	0.297569
Q9BZE1	MRPL37	39S ribosomal protein L37, mitochondrial (L37mt) (MRP-L37) (39S ribosomal protein L2, mitochondrial) (L2mt) (MRP-L2) (Mitochondrial large ribosomal subunit protein mL37)	6	6	-0.421978	0.0221354	-0.0791995	0.331666
P31943	HNRNPH1	Heterogeneous nuclear ribonucleoprotein H (hnRNP H) [Cleaved into: Heterogeneous nuclear ribonucleoprotein H, N-terminally processed]	69	8	0.00629474	0.903845	-0.0791788	0.128611
P60866	RPS20	40S ribosomal protein S20 (Small ribosomal subunit protein uS10)	23	6	-0.323737	0.0109469	-0.0789562	0.394404
P42226	STAT6	Signal transducer and activator of transcription 6 (IL-4 Stat)	4	4	-0.345603	0.0584945	-0.0788236	0.616284
Q9UJZ1	STOML2	Stomatin-like protein 2, mitochondrial (SLP-2) (EPB72-like protein 2) (Paraprotein target 7) (Paratarg-7)	30	10	-0.0998959	0.325074	-0.0781976	0.271998
Q6GYQ0	RALGAPA1	Ral GTPase-activating protein subunit alpha-1 (GAP-related-interacting partner to E12) (GRIPE) (GTPase-activating Rap/Ran-GAP domain-like 1) (Tuberin-like protein 1) (p240)	2	2	0.191469	0.226617	-0.0780799	0.220452
Q96JJ7	TMX3	Protein disulfide-isomerase TMX3 (EC 5.3.4.1) (Thioredoxin domain-containing protein 10) (Thioredoxin-related transmembrane protein 3)	14	9	0.138598	0.238832	-0.0777278	0.282485
P51610	HCFC1	Host cell factor 1 (HCF) (HCF-1) (C1 factor) (CFF) (VCAF) (VP16 accessory protein) [Cleaved into: HCF N-terminal chain 1; HCF N-terminal chain 2; HCF N-terminal chain 3; HCF N-terminal chain 4; HCF N-terminal chain 5; HCF N-terminal chain 6; HCF C-terminal chain 1; HCF C-terminal chain 2; HCF C-terminal chain 3; HCF C-terminal chain 4; HCF C-terminal chain 5; HCF C-terminal chain 6]	57	1	-0.0790533	0.773904	-0.0773621	0.823046
O75122	CLASP2	CLIP-associating protein 2 (Cytoplasmic linker-associated protein 2) (Protein Orbit homolog 2) (hOrbit2)	21	16	-0.337206	0.0620912	-0.0772703	0.551388
P22102	GART	Trifunctional purine biosynthetic protein adenosine-3 [Includes: Phosphoribosylamine--glycine ligase (EC 6.3.4.13) (Glycinamide ribonucleotide synthetase) (GARS) (Phosphoribosylglycinamide synthetase); Phosphoribosylformylglycinamidine cyclo-ligase (EC 6.3.3.1) (AIR synthase) (AIRS) (Phosphoribosyl-aminoimidazole synthetase); Phosphoribosylglycinamide formyltransferase (EC 2.1.2.2) (5'-phosphorib…	95	31	-0.220649	0.056611	-0.076791	0.430353
Q9BZE4	GTPBP4	GTP-binding protein 4 (Chronic renal failure gene protein) (GTP-binding protein NGB) (Nucleolar GTP-binding protein 1)	18	15	-0.0997652	0.546971	-0.0763424	0.868419
Q2NL82	TSR1	Pre-rRNA-processing protein TSR1 homolog	16	11	-0.419286	0.0227454	-0.0763158	0.637381
P62424	RPL7A	60S ribosomal protein L7a (Large ribosomal subunit protein eL8) (PLA-X polypeptide) (Surfeit locus protein 3)	46	17	-0.268272	0.0156603	-0.0763083	0.481778
Q8IW35	CEP97	Centrosomal protein of 97 kDa (Cep97) (Leucine-rich repeat and IQ domain-containing protein 2)	6	5	0.36801	0.0792893	-0.0761698	0.617885
A0A024R4E5	HDLBP	High density lipoprotein binding protein (Vigilin), isoform CRA_a (Vigilin)	45	28	-0.176528	0.263288	-0.0760372	0.543911
Q96IU4	ABHD14B	Protein ABHD14B (EC 3.-.-.-) (Alpha/beta hydrolase domain-containing protein 14B) (Abhydrolase domain-containing protein 14B) (CCG1-interacting factor B)	6	4	-0.353603	0.0173173	-0.0757744	0.616653
Q9NZ45	CISD1	CDGSH iron-sulfur domain-containing protein 1 (MitoNEET)	7	4	-0.402904	0.0373665	-0.0752668	0.393899
P22307	SCP2	Sterol carrier protein 2 (SCP-2) (Acetyl-CoA C-myristoyltransferase) (EC 2.3.1.155) (Non-specific lipid-transfer protein) (NSL-TP) (Propanoyl-CoA C-acyltransferase) (EC 2.3.1.176) (SCP-2/3-oxoacyl-CoA thiolase) (SCP-2/thiolase) (EC 2.3.1.16) (SCP-chi) (SCPX) (Sterol carrier protein X) (SCP-X) (Straight-chain acyl-CoA oxidase) (SCOX)	13	9	0.015592	0.935378	-0.0752143	0.689345
Q6ZTY5		cDNA FLJ44116 fis, clone TESTI4046884 (Fragment)	2	2	0.199638	0.568366	-0.0748665	0.697223
B7Z5R7		cDNA FLJ61355, highly similar to CLIP-associating protein 1	19	12	0.0210319	0.876109	-0.0744677	0.695735
Q5H9R7	PPP6R3	Serine/threonine-protein phosphatase 6 regulatory subunit 3 (SAPS domain family member 3) (Sporulation-induced transcript 4-associated protein SAPL)	26	17	0.092701	0.341603	-0.0741092	0.425476
Q7L0Y3	TRMT10C	tRNA methyltransferase 10 homolog C (HBV pre-S2 trans-regulated protein 2) (Mitochondrial ribonuclease P protein 1) (Mitochondrial RNase P protein 1) (RNA (guanine-9-)-methyltransferase domain-containing protein 1) (Renal carcinoma antigen NY-REN-49) (mRNA methyladenosine-N(1)-methyltransferase) (EC 2.1.1.-) (tRNA (adenine(9)-N(1))-methyltransferase) (EC 2.1.1.218) (tRNA (guanine(9)-N(1))-methylt…	18	12	-0.428289	0.0245196	-0.0728287	0.774038
Q8WWQ0	PHIP	PH-interacting protein (PHIP) (DDB1- and CUL4-associated factor 14) (IRS-1 PH domain-binding protein) (WD repeat-containing protein 11)	19	16	0.256449	0.223899	-0.0725469	0.499621
O43488	AKR7A2	Aflatoxin B1 aldehyde reductase member 2 (EC 1.1.1.n11) (AFB1 aldehyde reductase 1) (AFB1-AR 1) (Aldoketoreductase 7) (Succinic semialdehyde reductase) (SSA reductase)	14	7	-0.254968	0.134997	-0.0720818	0.41001
Q7L266	ASRGL1	Isoaspartyl peptidase/L-asparaginase (EC 3.4.19.5) (EC 3.5.1.1) (Asparaginase-like protein 1) (Beta-aspartyl-peptidase) (Isoaspartyl dipeptidase) (L-asparagine amidohydrolase) [Cleaved into: Isoaspartyl peptidase/L-asparaginase alpha chain; Isoaspartyl peptidase/L-asparaginase beta chain]	2	2	0.139271	0.131716	-0.0719022	0.634917
Q3MHD2	LSM12	Protein LSM12 homolog	8	5	-0.0929701	0.251932	-0.0712512	0.612703
Q9NR19	ACSS2	Acetyl-coenzyme A synthetase, cytoplasmic (EC 6.2.1.1) (Acetate--CoA ligase) (Acetyl-CoA synthetase) (ACS) (AceCS) (Acetyl-CoA synthetase 1) (AceCS1) (Acyl-CoA synthetase short-chain family member 2) (Acyl-activating enzyme) (Propionate--CoA ligase) (EC 6.2.1.17)	3	2	-0.30325	0.0834936	-0.0712284	0.576047
Q92576	PHF3	PHD finger protein 3	30	24	-0.123947	0.180956	-0.0710915	0.760235
P49207	RPL34	60S ribosomal protein L34 (Large ribosomal subunit protein eL34)	48	6	-0.19172	0.0578732	-0.070881	0.653339
P37802	TAGLN2	Transgelin-2 (Epididymis tissue protein Li 7e) (SM22-alpha homolog)	64	13	-0.236899	0.252657	-0.0706992	0.736004
Q15691	MAPRE1	Microtubule-associated protein RP/EB family member 1 (APC-binding protein EB1) (End-binding protein 1) (EB1)	22	8	-0.19751	0.0103033	-0.0703187	0.0764061
Q12769	NUP160	Nuclear pore complex protein Nup160 (160 kDa nucleoporin) (Nucleoporin Nup160)	16	14	0.00867681	0.9551	-0.0701866	0.696847
Q92882	OSTF1	Osteoclast-stimulating factor 1	6	4	-0.539209	0.0765258	-0.0695995	0.776665
Q6IBU6	NR1H2	NR1H2 protein	3	2	0.0335884	0.338208	-0.0694765	0.727131
Q9Y383	LUC7L2	Putative RNA-binding protein Luc7-like 2	41	10	-0.00112131	0.980625	-0.0693273	0.177536
X5D2T3	RPL10	Ribosomal protein L10 isoform A (Fragment)	34	2	-0.256414	0.0100334	-0.0691098	0.529503
Q96CV9	OPTN	Optineurin (E3-14.7K-interacting protein) (FIP-2) (Huntingtin yeast partner L) (Huntingtin-interacting protein 7) (HIP-7) (Huntingtin-interacting protein L) (NEMO-related protein) (Optic neuropathy-inducing protein) (Transcription factor IIIA-interacting protein) (TFIIIA-IntP)	46	23	0.512132	0.00653854	-0.0688623	0.685092
Q9P2R3	ANKFY1	Rabankyrin-5 (Rank-5) (Ankyrin repeat and FYVE domain-containing protein 1) (Ankyrin repeats hooked to a zinc finger motif)	25	16	-0.14055	0.318744	-0.0688541	0.367585
Q7Z422	SZRD1	SUZ domain-containing protein 1 (Putative MAPK-activating protein PM18/PM20/PM22)	4	2	0.0789425	0.776201	-0.0687896	0.779362
A0A804HJX8	HECTD4	Probable E3 ubiquitin-protein ligase HECTD4	31	29	0.260322	0.554898	-0.0687795	0.0987536
F8W914	RTN4	Reticulon	15	7	-0.135208	0.126738	-0.068469	0.52947
A6NLN1	PTBP1	Polypyrimidine tract-binding protein 1	56	2	-0.122733	0.1848	-0.0678599	0.445812
P14868	DARS1	Aspartate--tRNA ligase, cytoplasmic (EC 6.1.1.12) (Aspartyl-tRNA synthetase) (AspRS) (Cell proliferation-inducing gene 40 protein)	46	25	-0.312975	0.0517314	-0.0676725	0.264034
Q14676	MDC1	Mediator of DNA damage checkpoint protein 1 (Nuclear factor with BRCT domains 1)	49	36	-0.066912	0.368542	-0.0675453	0.435301
Q9BX10	GTPBP2	GTP-binding protein 2	16	12	0.255059	0.0658144	-0.0674263	0.523809
P51532	SMARCA4	Transcription activator BRG1 (EC 3.6.4.-) (ATP-dependent helicase SMARCA4) (BRG1-associated factor 190A) (BAF190A) (Mitotic growth and transcription activator) (Protein BRG-1) (Protein brahma homolog 1) (SNF2-beta) (SWI/SNF-related matrix-associated actin-dependent regulator of chromatin subfamily A member 4)	34	15	-0.0564557	0.573868	-0.0671569	0.678542
Q8TBF2	PRXL2B	Prostamide/prostaglandin F synthase (Prostamide/PG F synthase) (Prostamide/PGF synthase) (EC 1.11.1.20) (Peroxiredoxin-like 2B) (Protein FAM213B)	2	2	-0.302802	0.0793602	-0.0668846	0.662652
Q9Y6E2	BZW2	Basic leucine zipper and W2 domain-containing protein 2	24	13	-0.417763	0.0500998	-0.0666991	0.603916
Q9NWV8	BABAM1	BRISC and BRCA1-A complex member 1 (Mediator of RAP80 interactions and targeting subunit of 40 kDa) (New component of the BRCA1-A complex)	14	8	-0.171412	0.0875685	-0.0666078	0.709061
Q8TCD5	NT5C	5'(3')-deoxyribonucleotidase, cytosolic type (EC 3.1.3.-) (Cytosolic 5',3'-pyrimidine nucleotidase) (Deoxy-5'-nucleotidase 1) (dNT-1)	4	4	-0.402641	0.040841	-0.0661809	0.589937
Q9Y697	NFS1	Cysteine desulfurase, mitochondrial (EC 2.8.1.7)	11	9	0.155465	0.601573	-0.0661313	0.920218
P62910	RPL32	60S ribosomal protein L32 (Large ribosomal subunit protein eL32)	24	8	-0.234689	0.0921106	-0.0658814	0.46028
Q9H993	ARMT1	Damage-control phosphatase ARMT1 (EC 3.1.3.-) (Acidic residue methyltransferase 1) (Protein-glutamate O-methyltransferase) (EC 2.1.1.-) (Sugar phosphate phosphatase ARMT1)	10	9	-0.378678	0.0072564	-0.0658387	0.47814
Q9BZZ5	API5	Apoptosis inhibitor 5 (API-5) (Antiapoptosis clone 11 protein) (AAC-11) (Cell migration-inducing gene 8 protein) (Fibroblast growth factor 2-interacting factor) (FIF) (Protein XAGL)	30	5	-0.203527	0.0829085	-0.0657965	0.556405
Q9P0U4	CXXC1	CXXC-type zinc finger protein 1 (CpG-binding protein) (PHD finger and CXXC domain-containing protein 1)	6	5	-0.0829398	0.0831581	-0.0655447	0.789364
Q71UM5	RPS27L	40S ribosomal protein S27-like (Small ribosomal subunit protein eS27-like)	15	1	0.0174057	0.810709	-0.0655258	0.712535
Q9UPN3	MACF1	Microtubule-actin cross-linking factor 1, isoforms 1/2/3/5 (620 kDa actin-binding protein) (ABP620) (Actin cross-linking family protein 7) (Macrophin-1) (Trabeculin-alpha)	7	7	-0.152044	0.405467	-0.0653705	0.822632
Q9BWF3	RBM4	RNA-binding protein 4 (Lark homolog) (hLark) (RNA-binding motif protein 4) (RNA-binding motif protein 4a)	16	1	-0.195365	0.50549	-0.0647512	0.710673
P07919	UQCRH	Cytochrome b-c1 complex subunit 6, mitochondrial (Complex III subunit 6) (Complex III subunit VIII) (Cytochrome c1 non-heme 11 kDa protein) (Mitochondrial hinge protein) (Ubiquinol-cytochrome c reductase complex 11 kDa protein)	10	5	-0.335173	0.0668762	-0.0642285	0.786198
Q96BN8	OTULIN	Ubiquitin thioesterase otulin (EC 3.4.19.12) (Deubiquitinating enzyme otulin) (OTU domain-containing deubiquitinase with linear linkage specificity) (Ubiquitin thioesterase Gumby)	6	6	-0.335405	0.220107	-0.0640535	0.849786
Q5VU21		PAI-1 mRNA-binding protein variant (cDNA, FLJ92551, Homo sapiens PAI-1 mRNA-binding protein (PAI-RBP1), mRNA)	82	23	-0.121428	0.166079	-0.0639449	0.406171
Q9UJA5	TRMT6	tRNA (adenine(58)-N(1))-methyltransferase non-catalytic subunit TRM6 (mRNA methyladenosine-N(1)-methyltransferase non-catalytic subunit TRM6) (tRNA(m1A58)-methyltransferase subunit TRM6) (tRNA(m1A58)MTase subunit TRM6)	8	6	-0.342872	0.0072584	-0.0637415	0.776092
O43681	GET3	ATPase GET3 (EC 3.6.-.-) (Arsenical pump-driving ATPase) (Arsenite-stimulated ATPase) (Guided entry of tail-anchored proteins factor 3, ATPase) (Transmembrane domain recognition complex 40 kDa ATPase subunit) (hARSA-I) (hASNA-I)	16	11	0.112211	0.284075	-0.063467	0.536284
P31040	SDHA	Succinate dehydrogenase [ubiquinone] flavoprotein subunit, mitochondrial (EC 1.3.5.1) (Flavoprotein subunit of complex II) (Fp)	28	14	-0.264015	0.0230074	-0.0633966	0.521473
P34955	SERPINA1	Alpha-1-antiproteinase (Alpha-1-antitrypsin) (Alpha-1-proteinase inhibitor) (Serpin A1)	27	15	0.290288	0.202434	-0.063334	0.864715
Q5T6V5	C9orf64	Queuosine salvage protein	16	10	-0.163482	0.34889	-0.0631583	0.473484
O75179	ANKRD17	Ankyrin repeat domain-containing protein 17 (Gene trap ankyrin repeat protein) (Serologically defined breast cancer antigen NY-BR-16)	20	10	-0.177336	0.0607887	-0.0622988	0.784906
Q13185	CBX3	Chromobox protein homolog 3 (HECH) (Heterochromatin protein 1 homolog gamma) (HP1 gamma) (Modifier 2 protein)	38	9	0.0981808	0.402798	-0.0622402	0.34495
P05166	PCCB	Propionyl-CoA carboxylase beta chain, mitochondrial (PCCase subunit beta) (EC 6.4.1.3) (Propanoyl-CoA:carbon dioxide ligase subunit beta)	1	1	-0.383628	0.00053045	-0.0621866	0.83947
Q9Y3I0	RTCB	RNA-splicing ligase RtcB homolog (EC 6.5.1.8) (3'-phosphate/5'-hydroxy nucleic acid ligase)	41	19	-0.227879	0.0875101	-0.0620073	0.486241
P26640	VARS1	Valine--tRNA ligase (EC 6.1.1.9) (Protein G7a) (Valyl-tRNA synthetase) (ValRS)	101	43	-0.275862	0.0431836	-0.06193	0.314229
P62995	TRA2B	Transformer-2 protein homolog beta (TRA-2 beta) (TRA2-beta) (hTRA2-beta) (Splicing factor, arginine/serine-rich 10) (Transformer-2 protein homolog B)	12	5	-0.150137	0.122568	-0.0607674	0.538739
Q9P2K3	RCOR3	REST corepressor 3	7	2	0.0651425	0.58589	-0.0605506	0.715303
P54709	ATP1B3	Sodium/potassium-transporting ATPase subunit beta-3 (Sodium/potassium-dependent ATPase subunit beta-3) (ATPB-3) (CD antigen CD298)	20	10	0.0390565	0.59551	-0.060495	0.317543
Q53F19	NCBP3	Nuclear cap-binding protein subunit 3 (Protein ELG)	5	3	-0.29788	0.0314619	-0.0604094	0.734119
Q8N5F7	NKAP	NF-kappa-B-activating protein	4	3	-0.228273	0.24533	-0.0603461	0.837264
P07737	PFN1	Profilin-1 (Epididymis tissue protein Li 184a) (Profilin I)	95	11	-0.0793732	0.490689	-0.0601584	0.160882
O75822	EIF3J	Eukaryotic translation initiation factor 3 subunit J (eIF3j) (Eukaryotic translation initiation factor 3 subunit 1) (eIF-3-alpha) (eIF3 p35)	36	16	0.0384811	0.709159	-0.0601243	0.514955
P18621	RPL17	60S ribosomal protein L17 (60S ribosomal protein L23) (Large ribosomal subunit protein uL22) (PD-1)	29	7	-0.292689	0.0277972	-0.0598311	0.539932
Q8NC51	SERBP1	Plasminogen activator inhibitor 1 RNA-binding protein (PAI1 RNA-binding protein 1) (PAI-RBP1) (SERPINE1 mRNA-binding protein 1)	84	24	-0.107125	0.235665	-0.0589525	0.389309
Q9NR46	SH3GLB2	Endophilin-B2 (SH3 domain-containing GRB2-like protein B2)	19	9	0.135949	0.226582	-0.0582807	0.385093
F8WC47	POLR2F	DNA-directed RNA polymerase II subunit F (DNA-directed RNA polymerases I, II, and III subunit RPABC2) (RPB6 homolog)	2	2	0.109516	0.108135	-0.0579223	0.637346
P54920	NAPA	Alpha-soluble NSF attachment protein (SNAP-alpha) (N-ethylmaleimide-sensitive factor attachment protein alpha)	64	12	0.196646	0.131486	-0.0579072	0.512235
O95363	FARS2	Phenylalanine--tRNA ligase, mitochondrial (EC 6.1.1.20) (Phenylalanyl-tRNA synthetase) (PheRS)	3	3	-0.189772	0.143279	-0.057311	0.711262
Q9H3N1	TMX1	Thioredoxin-related transmembrane protein 1 (Thioredoxin domain-containing protein 1) (Transmembrane Trx-related protein)	18	9	-0.199407	0.105816	-0.0572803	0.576149
E9PJD7	CYHR1	Cysteine and histidine-rich protein 1	6	4	0.0351001	0.847999	-0.0570578	0.783385
Q9Y676	MRPS18B	28S ribosomal protein S18b, mitochondrial (MRP-S18-b) (Mrps18-b) (S18mt-b) (28S ribosomal protein S18-2, mitochondrial) (MRP-S18-2) (Mitochondrial small ribosomal subunit protein bS18b) (Mitochondrial small ribosomal subunit protein mS40)	7	5	-0.764281	0.00850539	-0.0570099	0.823726
Q8WXX5	DNAJC9	DnaJ homolog subfamily C member 9 (HDJC9) (DnaJ protein SB73)	49	18	0.279008	0.0142563	-0.0565073	0.316185
R4GMX3	COMMD3-BMI1	COMMD3-BMI1 readthrough	8	4	-0.0911026	0.402059	-0.0561643	0.753385
O43447	PPIH	Peptidyl-prolyl cis-trans isomerase H (PPIase H) (EC 5.2.1.8) (Rotamase H) (Small nuclear ribonucleoprotein particle-specific cyclophilin H) (CypH) (U-snRNP-associated cyclophilin SnuCyp-20) (USA-CYP)	52	9	-0.261339	0.0275294	-0.0559565	0.698012
Q96GD0	PDXP	Chronophin (EC 3.1.3.16) (EC 3.1.3.74) (Pyridoxal phosphate phosphatase) (PLP phosphatase)	4	4	-0.133631	0.424192	-0.0558358	0.799301
P36578	RPL4	60S ribosomal protein L4 (60S ribosomal protein L1) (Large ribosomal subunit protein uL4)	95	25	-0.257661	0.0210679	-0.0558213	0.42426
Q9NV70	EXOC1	Exocyst complex component 1 (Exocyst complex component Sec3)	14	12	-0.0217291	0.83555	-0.0557974	0.633906
Q8TD19	NEK9	Serine/threonine-protein kinase Nek9 (EC 2.7.11.1) (Nercc1 kinase) (Never in mitosis A-related kinase 9) (NimA-related protein kinase 9) (NimA-related kinase 8) (Nek8)	20	16	-0.159631	0.210664	-0.0556906	0.702213
Q96S59	RANBP9	Ran-binding protein 9 (RanBP9) (BPM-L) (BPM90) (Ran-binding protein M) (RanBPM) (RanBP7)	10	7	0.279233	0.066239	-0.0553396	0.847484
P31949	S100A11	Protein S100-A11 (Calgizzarin) (Metastatic lymph node gene 70 protein) (MLN 70) (Protein S100-C) (S100 calcium-binding protein A11) [Cleaved into: Protein S100-A11, N-terminally processed]	4	3	-0.901546	0.0333342	-0.0553234	0.887019
P35659	DEK	Protein DEK	68	19	0.178392	0.0171915	-0.0552963	0.336576
B4DNW3		cDNA FLJ51914, highly similar to Protein DEK	62	16	0.178392	0.0171915	-0.0552963	0.336576
P25440	BRD2	Bromodomain-containing protein 2 (O27.1.1) (Really interesting new gene 3 protein)	7	3	0.00855032	0.946373	-0.0552454	0.638796
Q3SZ57	AFP	Alpha-fetoprotein (Alpha-1-fetoprotein) (Alpha-fetoglobulin)	10	9	0.0391536	0.888385	-0.0546673	0.810171
Q9H0N5	PCBD2	Pterin-4-alpha-carbinolamine dehydratase 2 (PHS 2) (EC 4.2.1.96) (4-alpha-hydroxy-tetrahydropterin dehydratase 2) (DcoH-like protein DCoHm) (Dimerization cofactor of hepatocyte nuclear factor 1 from muscle) (HNF-1-alpha dimerization cofactor)	3	2	-0.0738551	0.743854	-0.0541479	0.878263
A0A0A6YYL4	CORO7-PAM16	Coronin	17	12	-0.341544	0.170612	-0.0537444	0.798962
P84098	RPL19	60S ribosomal protein L19 (Large ribosomal subunit protein eL19)	32	9	-0.260025	0.0482738	-0.0537145	0.734549
Q9Y3A5	SBDS	Ribosome maturation protein SBDS (Shwachman-Bodian-Diamond syndrome protein)	25	15	-0.0441595	0.0287939	-0.0536629	0.730897
Q5JRI1	SRSF10	Serine/arginine-rich-splicing factor 10	11	6	0.333004	0.0431536	-0.0533947	0.586686
Q8TDL5	BPIFB1	BPI fold-containing family B member 1 (Long palate, lung and nasal epithelium carcinoma-associated protein 1) (von Ebner minor salivary gland protein) (VEMSGP)	4	2	-0.500168	0.00629968	-0.0532049	0.574208
P52306	RAP1GDS1	Rap1 GTPase-GDP dissociation stimulator 1 (Exchange factor smgGDS) (SMG GDS protein) (SMG P21 stimulatory GDP/GTP exchange protein)	12	9	-0.397051	0.0211713	-0.0529582	0.714883
Q9UKX7	NUP50	Nuclear pore complex protein Nup50 (50 kDa nucleoporin) (Nuclear pore-associated protein 60 kDa-like) (Nucleoporin Nup50)	31	20	0.0116214	0.848473	-0.0521631	0.679508
P62826	RAN	GTP-binding nuclear protein Ran (Androgen receptor-associated protein 24) (GTPase Ran) (Ras-like protein TC4) (Ras-related nuclear protein)	43	8	-0.0733335	0.175893	-0.0518286	0.512642
P09651	HNRNPA1	Heterogeneous nuclear ribonucleoprotein A1 (hnRNP A1) (Helix-destabilizing protein) (Single-strand RNA-binding protein) (hnRNP core protein A1) [Cleaved into: Heterogeneous nuclear ribonucleoprotein A1, N-terminally processed]	117	13	-0.0509687	0.266542	-0.0517976	0.306118
Q9NRL2	BAZ1A	Bromodomain adjacent to zinc finger domain protein 1A (ATP-dependent chromatin-remodeling protein) (ATP-utilizing chromatin assembly and remodeling factor 1) (hACF1) (CHRAC subunit ACF1) (Williams syndrome transcription factor-related chromatin-remodeling factor 180) (WCRF180) (hWALp1)	18	18	-0.211831	0.297589	-0.051336	0.853533
P60002	ELOF1	Transcription elongation factor 1 homolog	2	1	0.203232	0.149178	-0.0511599	0.522373
Q8NG06	TRIM58	E3 ubiquitin-protein ligase TRIM58 (EC 2.3.2.27) (Protein BIA2) (RING-type E3 ubiquitin transferase TRIM58) (Tripartite motif-containing protein 58)	28	9	0.415733	0.0267163	-0.050711	0.471855
Q8IXT5	RBM12B	RNA-binding protein 12B (RNA-binding motif protein 12B)	14	12	0.0116348	0.940093	-0.0506227	0.849929
Q15388	TOMM20	Mitochondrial import receptor subunit TOM20 homolog (Mitochondrial 20 kDa outer membrane protein) (Outer mitochondrial membrane receptor Tom20)	4	3	-0.376975	0.031843	-0.0498601	0.778032
Q92766	RREB1	Ras-responsive element-binding protein 1 (RREB-1) (Finger protein in nuclear bodies) (Raf-responsive zinc finger protein LZ321) (Zinc finger motif enhancer-binding protein 1) (Zep-1)	7	7	-0.482628	0.064294	-0.0497887	0.881078
O75391	SPAG7	Sperm-associated antigen 7	7	6	-0.0861741	0.67646	-0.0494174	0.775552
Q9BVK6	TMED9	Transmembrane emp24 domain-containing protein 9 (GMP25) (Glycoprotein 25L2) (p24 family protein alpha-2) (p24alpha2) (p25)	8	4	-0.0894392	0.167806	-0.0491728	0.384396
Q12931	TRAP1	Heat shock protein 75 kDa, mitochondrial (HSP 75) (TNFR-associated protein 1) (Tumor necrosis factor type 1 receptor-associated protein) (TRAP-1)	58	23	-0.413705	0.0145862	-0.0488824	0.513147
Q14974	KPNB1	Importin subunit beta-1 (Importin-90) (Karyopherin subunit beta-1) (Nuclear factor p97) (Pore targeting complex 97 kDa subunit) (PTAC97)	63	25	-0.145852	0.0808147	-0.0481748	0.310042
P12236	SLC25A6	ADP/ATP translocase 3 (ADP,ATP carrier protein 3) (ADP,ATP carrier protein, isoform T2) (ANT 2) (Adenine nucleotide translocator 3) (ANT 3) (Solute carrier family 25 member 6) [Cleaved into: ADP/ATP translocase 3, N-terminally processed]	46	4	-0.368496	0.00374881	-0.048105	0.552679
O95777	LSM8	U6 snRNA-associated Sm-like protein LSm8	11	5	0.0824141	0.39467	-0.0480931	0.781351
Q9NUP1	BLOC1S4	Biogenesis of lysosome-related organelles complex 1 subunit 4 (BLOC-1 subunit 4) (Protein cappuccino homolog)	2	2	0.534804	0.00443012	-0.0479117	0.815873
P43243	MATR3	Matrin-3	89	33	-0.0982464	0.0142382	-0.0475963	0.747816
Q09472	EP300	Histone acetyltransferase p300 (p300 HAT) (EC 2.3.1.48) (E1A-associated protein p300) (Histone butyryltransferase p300) (EC 2.3.1.-) (Histone crotonyltransferase p300) (EC 2.3.1.-) (Protein 2-hydroxyisobutyryltransferase p300) (EC 2.3.1.-) (Protein lactyltransferas p300) (EC 2.3.1.-) (Protein propionyltransferase p300) (EC 2.3.1.-)	18	5	0.0348014	0.559713	-0.0474167	0.699682
Q16204	CCDC6	Coiled-coil domain-containing protein 6 (Papillary thyroid carcinoma-encoded protein) (Protein H4)	25	18	-0.120802	0.233272	-0.0468245	0.311309
P37108	SRP14	Signal recognition particle 14 kDa protein (SRP14) (18 kDa Alu RNA-binding protein)	25	7	0.0264621	0.526173	-0.0464545	0.68132
Q9H7Z6	KAT8	Histone acetyltransferase KAT8 (EC 2.3.1.48) (Lysine acetyltransferase 8) (MOZ, YBF2/SAS3, SAS2 and TIP60 protein 1) (MYST-1) (hMOF)	7	4	0.300888	0.161008	-0.0460652	0.870983
Q15102	PAFAH1B3	Platelet-activating factor acetylhydrolase IB subunit alpha1 (EC 3.1.1.47) (PAF acetylhydrolase 29 kDa subunit) (PAF-AH 29 kDa subunit) (PAF-AH subunit gamma) (PAFAH subunit gamma)	17	9	0.0642987	0.449501	-0.045584	0.687124
Q6UX04	CWC27	Spliceosome-associated protein CWC27 homolog (Antigen NY-CO-10) (Probable inactive peptidyl-prolyl cis-trans isomerase CWC27 homolog) (PPIase CWC27) (Serologically defined colon cancer antigen 10)	17	13	-0.154693	0.273108	-0.0455801	0.763701
Q96B54	ZNF428	Zinc finger protein 428 (Enzyme-like protein PIT13)	5	3	0.0557876	0.595719	-0.0451736	0.884088
Q9Y4A5	TRRAP	Transformation/transcription domain-associated protein (350/400 kDa PCAF-associated factor) (PAF350/400) (STAF40) (Tra1 homolog)	10	9	0.00494423	0.979033	-0.0440357	0.669772
A0A5H1ZRP4	NELFB	Negative elongation factor B	14	12	-0.289372	0.0577636	-0.0439185	0.616632
B4DJQ5	PRKCSH	Glucosidase 2 subunit beta	63	21	-0.0401073	0.813185	-0.0433243	0.4614
Q16774	GUK1	Guanylate kinase (EC 2.7.4.8) (GMP kinase) (Guanylate kinase 1)	11	6	0.392746	0.0361304	-0.0431782	0.557065
Q99798	ACO2	Aconitate hydratase, mitochondrial (Aconitase) (EC 4.2.1.3) (Citrate hydro-lyase)	47	25	0.00211815	0.972528	-0.0431252	0.252086
Q9H9F9	ACTR5	Actin-related protein 5 (hARP5) (Sarcoma antigen NY-SAR-16)	3	3	-0.26943	0.145964	-0.0427304	0.886456
P55196	AFDN	Afadin (ALL1-fused gene from chromosome 6 protein) (Protein AF-6) (Afadin adherens junction formation factor)	14	11	-0.269121	0.0832194	-0.0426633	0.488256
P21127	CDK11B	Cyclin-dependent kinase 11B (EC 2.7.11.22) (Cell division cycle 2-like protein kinase 1) (CLK-1) (Cell division protein kinase 11B) (Galactosyltransferase-associated protein kinase p58/GTA) (PITSLRE serine/threonine-protein kinase CDC2L1) (p58 CLK-1)	20	4	0.144564	0.0748218	-0.0425793	0.705756
P10515	DLAT	Dihydrolipoyllysine-residue acetyltransferase component of pyruvate dehydrogenase complex, mitochondrial (EC 2.3.1.12) (70 kDa mitochondrial autoantigen of primary biliary cirrhosis) (PBC) (Dihydrolipoamide acetyltransferase component of pyruvate dehydrogenase complex) (M2 antigen complex 70 kDa subunit) (Pyruvate dehydrogenase complex component E2) (PDC-E2) (PDCE2)	20	12	-0.176307	0.0588763	-0.0425337	0.715871
Q9UPN7	PPP6R1	Serine/threonine-protein phosphatase 6 regulatory subunit 1 (SAPS domain family member 1)	35	14	-0.0505021	0.587594	-0.0421471	0.558188
Q01130	SRSF2	Serine/arginine-rich splicing factor 2 (Protein PR264) (Splicing component, 35 kDa) (Splicing factor SC35) (SC-35) (Splicing factor, arginine/serine-rich 2)	21	2	-0.0355454	0.803649	-0.0421104	0.81133
O43390	HNRNPR	Heterogeneous nuclear ribonucleoprotein R (hnRNP R)	65	19	-0.0031451	0.935571	-0.0421075	0.556
O96017	CHEK2	Serine/threonine-protein kinase Chk2 (EC 2.7.11.1) (CHK2 checkpoint homolog) (Cds1 homolog) (Hucds1) (hCds1) (Checkpoint kinase 2)	9	7	-0.0405033	0.718872	-0.042071	0.533081
P41227	NAA10	N-alpha-acetyltransferase 10 (EC 2.3.1.255) (N-terminal acetyltransferase complex ARD1 subunit homolog A) (hARD1) (NatA catalytic subunit Naa10)	29	11	-0.279807	0.0483397	-0.0415144	0.599736
P01730	CD4	T-cell surface glycoprotein CD4 (T-cell surface antigen T4/Leu-3) (CD antigen CD4)	3	1	0.280984	0.419189	-0.041318	0.847862
P25398	RPS12	40S ribosomal protein S12 (Small ribosomal subunit protein eS12)	32	8	-0.117525	0.217027	-0.0412123	0.428726
Q86WR0	CCDC25	Coiled-coil domain-containing protein 25	12	9	-0.117604	0.195881	-0.0408717	0.813149
O15042	U2SURP	U2 snRNP-associated SURP motif-containing protein (140 kDa Ser/Arg-rich domain protein) (U2-associated protein SR140)	30	17	-0.147044	0.241796	-0.0407684	0.760925
Q12872	SFSWAP	Splicing factor, suppressor of white-apricot homolog (Splicing factor, arginine/serine-rich 8) (Suppressor of white apricot protein homolog)	10	8	-0.0788589	0.678411	-0.0406849	0.685367
Q02878	RPL6	60S ribosomal protein L6 (Large ribosomal subunit protein eL6) (Neoplasm-related protein C140) (Tax-responsive enhancer element-binding protein 107) (TaxREB107)	45	15	-0.20152	0.0779442	-0.0406307	0.759964
Q96DP0	NDUFV3	Complex I-9kD (NADH dehydrogenase [ubiquinone] flavoprotein 3, mitochondrial) (NADH-ubiquinone oxidoreductase 9 kDa subunit)	25	15	-0.166153	0.166335	-0.0401743	0.68691
P13798	APEH	Acylamino-acid-releasing enzyme (AARE) (EC 3.4.19.1) (Acyl-peptide hydrolase) (APH) (Acylaminoacyl-peptidase) (Oxidized protein hydrolase) (OPH)	43	22	-0.0979279	0.20825	-0.0401462	0.457489
Q6UW68	TMEM205	Transmembrane protein 205	1	1	-0.559893	0.245343	-0.0394959	0.885486
Q15370	ELOB	Elongin-B (EloB) (Elongin 18 kDa subunit) (RNA polymerase II transcription factor SIII subunit B) (SIII p18) (Transcription elongation factor B polypeptide 2)	11	5	0.0919299	0.283888	-0.0392196	0.515482
P48059	LIMS1	LIM and senescent cell antigen-like-containing domain protein 1 (Particularly interesting new Cys-His protein 1) (PINCH-1) (Renal carcinoma antigen NY-REN-48)	6	1	-0.231651	0.22487	-0.0386571	0.790519
O15212	PFDN6	Prefoldin subunit 6 (Protein Ke2)	20	9	-0.0931099	0.360675	-0.0385749	0.822061
Q6Y7W6	GIGYF2	GRB10-interacting GYF protein 2 (PERQ amino acid-rich with GYF domain-containing protein 2) (Trinucleotide repeat-containing gene 15 protein)	30	23	-0.120779	0.295624	-0.0384564	0.606299
O95197	RTN3	Reticulon-3 (Homolog of ASY protein) (HAP) (Neuroendocrine-specific protein-like 2) (NSP-like protein 2) (Neuroendocrine-specific protein-like II) (NSP-like protein II) (NSPLII)	5	4	0.0591276	0.219262	-0.038297	0.891665
P22557	ALAS2	5-aminolevulinate synthase, erythroid-specific, mitochondrial (ALAS-E) (EC 2.3.1.37) (5-aminolevulinic acid synthase 2) (Delta-ALA synthase 2) (Delta-aminolevulinate synthase 2)	13	10	-0.0888544	0.408321	-0.0376158	0.784125
Q96L92	SNX27	Sorting nexin-27	6	4	-0.274582	0.162706	-0.0373622	0.887334
O00178	GTPBP1	GTP-binding protein 1 (G-protein 1) (GP-1) (GP1)	24	17	0.338504	0.0159325	-0.0372711	0.706886
O75569	PRKRA	Interferon-inducible double-stranded RNA-dependent protein kinase activator A (PKR-associated protein X) (PKR-associating protein X) (Protein activator of the interferon-induced protein kinase) (Protein kinase, interferon-inducible double-stranded RNA-dependent activator)	3	3	0.0806698	0.547975	-0.0366545	0.838749
P83876	TXNL4A	Thioredoxin-like protein 4A (DIM1 protein homolog) (Spliceosomal U5 snRNP-specific 15 kDa protein) (Thioredoxin-like U5 snRNP protein U5-15kD)	9	6	-0.201096	0.377858	-0.0365998	0.849094
P49591	SARS1	Serine--tRNA ligase, cytoplasmic (EC 6.1.1.11) (Seryl-tRNA synthetase) (SerRS) (Seryl-tRNA(Ser/Sec) synthetase)	31	17	0.00311372	0.921443	-0.0362738	0.662315
P19338	NCL	Nucleolin (Protein C23)	199	46	-0.386419	0.00183092	-0.035887	0.723717
Q9Y2U8	LEMD3	Inner nuclear membrane protein Man1 (LEM domain-containing protein 3)	16	15	-0.264764	0.0414578	-0.0357273	0.464617
Q15717	ELAVL1	ELAV-like protein 1 (Hu-antigen R) (HuR)	22	11	-0.101745	0.189606	-0.0356648	0.777285
Q9H2G2	SLK	STE20-like serine/threonine-protein kinase (STE20-like kinase) (hSLK) (EC 2.7.11.1) (CTCL tumor antigen se20-9) (STE20-related serine/threonine-protein kinase) (STE20-related kinase) (Serine/threonine-protein kinase 2)	58	8	0.0938114	0.177004	-0.0354398	0.755049
P61221	ABCE1	ATP-binding cassette sub-family E member 1 (2'-5'-oligoadenylate-binding protein) (HuHP68) (RNase L inhibitor) (Ribonuclease 4 inhibitor) (RNS4I)	52	21	-0.205047	0.0720958	-0.0352651	0.518772
Q8N5K1	CISD2	CDGSH iron-sulfur domain-containing protein 2 (Endoplasmic reticulum intermembrane small protein) (MitoNEET-related 1 protein) (Miner1) (Nutrient-deprivation autophagy factor-1) (NAF-1)	15	7	0.0124929	0.886883	-0.0349222	0.670313
Q9NRZ7	AGPAT3	1-acyl-sn-glycerol-3-phosphate acyltransferase gamma (EC 2.3.1.51) (1-acylglycerol-3-phosphate O-acyltransferase 3) (1-AGP acyltransferase 3) (1-AGPAT 3) (Lysophosphatidic acid acyltransferase gamma) (LPAAT-gamma)	4	3	-0.164108	0.181474	-0.0348115	0.842288
Q6FI81	CIAPIN1	Anamorsin (Cytokine-induced apoptosis inhibitor 1) (Fe-S cluster assembly protein DRE2 homolog)	15	8	-0.550881	0.0112228	-0.0345716	0.370737
Q69YN2	CWF19L1	CWF19-like protein 1 (C19L1)	19	12	-0.0670043	0.502622	-0.0345413	0.712458
P49792	RANBP2	E3 SUMO-protein ligase RanBP2 (EC 2.3.2.-) (358 kDa nucleoporin) (Nuclear pore complex protein Nup358) (Nucleoporin Nup358) (Ran-binding protein 2) (RanBP2) (p270)	118	53	-0.267031	0.0240074	-0.0340091	0.743667
O60832	DKC1	H/ACA ribonucleoprotein complex subunit DKC1 (EC 5.4.99.-) (CBF5 homolog) (Dyskerin) (Nopp140-associated protein of 57 kDa) (Nucleolar protein NAP57) (Nucleolar protein family A member 4) (snoRNP protein DKC1)	25	15	-0.147806	0.0172581	-0.0339972	0.729583
O00244	ATOX1	Copper transport protein ATOX1 (Metal transport protein ATX1)	4	3	-0.0153301	0.928461	-0.0337761	0.8066
Q9Y3D6	FIS1	Mitochondrial fission 1 protein (FIS1 homolog) (hFis1) (Tetratricopeptide repeat protein 11) (TPR repeat protein 11)	15	4	0.203184	0.00469373	-0.033531	0.783645
P62166	NCS1	Neuronal calcium sensor 1 (NCS-1) (Frequenin homolog) (Frequenin-like protein) (Frequenin-like ubiquitous protein)	7	4	0.512416	0.00591415	-0.033519	0.926249
Q13415	ORC1	Origin recognition complex subunit 1 (Replication control protein 1)	17	13	0.208919	0.110324	-0.0334151	0.616866
Q9H9A6	LRRC40	Leucine-rich repeat-containing protein 40	15	12	-0.0878039	0.626514	-0.0333399	0.863282
Q16891	IMMT	MICOS complex subunit MIC60 (Cell proliferation-inducing gene 4/52 protein) (Mitochondrial inner membrane protein) (Mitofilin) (p87/89)	84	2	-0.1303	0.108455	-0.0321955	0.511711
P14406	COX7A2	Cytochrome c oxidase subunit 7A2, mitochondrial (Cytochrome c oxidase subunit VIIa-liver/heart) (Cytochrome c oxidase subunit VIIa-L) (Cytochrome c oxidase subunit VIIaL)	6	2	-0.626047	0.0530091	-0.0319497	0.749267
Q9UHY7	ENOPH1	Enolase-phosphatase E1 (EC 3.1.3.77) (2,3-diketo-5-methylthio-1-phosphopentane phosphatase) (MASA homolog)	9	7	-0.306781	0.0782257	-0.03153	0.850594
Q8IWV7	UBR1	E3 ubiquitin-protein ligase UBR1 (EC 2.3.2.27) (N-recognin-1) (RING-type E3 ubiquitin transferase UBR1) (Ubiquitin-protein ligase E3-alpha-1) (Ubiquitin-protein ligase E3-alpha-I)	16	15	0.0233664	0.773045	-0.0311616	0.829191
Q8IXQ3	C9orf40	Uncharacterized protein C9orf40	7	4	0.804646	0.0379386	-0.0308234	0.90232
P00558	PGK1	Phosphoglycerate kinase 1 (EC 2.7.2.3) (Cell migration-inducing gene 10 protein) (Primer recognition protein 2) (PRP 2)	98	7	-0.234736	0.252411	-0.0307966	0.65816
Q99081	TCF12	Transcription factor 12 (TCF-12) (Class B basic helix-loop-helix protein 20) (bHLHb20) (DNA-binding protein HTF4) (E-box-binding protein) (Transcription factor HTF-4)	8	6	-0.0718622	0.231487	-0.0305655	0.937688
Q9NUQ3	TXLNG	Gamma-taxilin (Environmental lipopolysaccharide-responding gene protein) (Factor inhibiting ATF4-mediated transcription) (FIAT) (Lipopolysaccharide-specific response protein 5)	17	12	-0.235716	0.0680891	-0.0305638	0.819089
Q8WYB5	KAT6B	Histone acetyltransferase KAT6B (EC 2.3.1.48) (Histone acetyltransferase MOZ2) (MOZ, YBF2/SAS3, SAS2 and TIP60 protein 4) (MYST-4) (Monocytic leukemia zinc finger protein-related factor)	3	1	0.181345	0.142485	-0.0304954	0.77351
E1NZA1	PRIC295	Peroxisome proliferator activated receptor interacting complex protein	136	89	-0.302777	0.0146473	-0.0304074	0.673996
Q6UN15	FIP1L1	Pre-mRNA 3'-end-processing factor FIP1 (hFip1) (FIP1-like 1 protein) (Factor interacting with PAP) (Rearranged in hypereosinophilia)	20	11	-0.22509	0.0291143	-0.0304033	0.777754
Q9UBB4	ATXN10	Ataxin-10 (Brain protein E46 homolog) (Spinocerebellar ataxia type 10 protein)	23	14	-0.390274	0.0732078	-0.0301078	0.876392
P51991	HNRNPA3	Heterogeneous nuclear ribonucleoprotein A3 (hnRNP A3)	64	12	-0.134782	0.0727633	-0.0299297	0.774513
Q9NUQ2	AGPAT5	1-acyl-sn-glycerol-3-phosphate acyltransferase epsilon (EC 2.3.1.51) (1-acylglycerol-3-phosphate O-acyltransferase 5) (1-AGP acyltransferase 5) (1-AGPAT 5) (Lysophosphatidic acid acyltransferase epsilon) (LPAAT-epsilon)	10	5	0.0593832	0.497827	-0.029858	0.9145
Q15366	PCBP2	Poly(rC)-binding protein 2 (Alpha-CP2) (Heterogeneous nuclear ribonucleoprotein E2) (hnRNP E2)	89	5	-0.219755	0.241076	-0.0294853	0.855833
Q96T58	SPEN	Msx2-interacting protein (SMART/HDAC1-associated repressor protein) (SPEN homolog)	19	16	0.100292	0.585634	-0.0294801	0.923151
P33240	CSTF2	Cleavage stimulation factor subunit 2 (CF-1 64 kDa subunit) (Cleavage stimulation factor 64 kDa subunit) (CSTF 64 kDa subunit) (CstF-64)	28	6	0.170144	0.495779	-0.02921	0.934747
Q9NP66	HMG20A	High mobility group protein 20A (HMG box-containing protein 20A) (HMG domain-containing protein 1) (HMG domain-containing protein HMGX1)	4	3	-0.215879	0.171225	-0.0291107	0.910159
Q9BV29	CCDC32	Coiled-coil domain-containing protein 32	2	2	0.457596	0.0700983	-0.0290633	0.943294
Q14444	CAPRIN1	Caprin-1 (Cell cycle-associated protein 1) (Cytoplasmic activation- and proliferation-associated protein 1) (GPI-anchored membrane protein 1) (GPI-anchored protein p137) (GPI-p137) (p137GPI) (Membrane component chromosome 11 surface marker 1) (RNA granule protein 105)	23	12	-0.213874	0.045494	-0.0290378	0.686306
Q9NZU5	LMCD1	LIM and cysteine-rich domains protein 1 (Dyxin)	9	8	0.221328	0.464741	-0.0289993	0.785857
Q14320	FAM50A	Protein FAM50A (Protein HXC-26) (Protein XAP-5)	16	11	0.187182	0.235416	-0.0287605	0.850197
Q9NYL2	MAP3K20	Mitogen-activated protein kinase kinase kinase 20 (EC 2.7.11.25) (Human cervical cancer suppressor gene 4 protein) (HCCS-4) (Leucine zipper- and sterile alpha motif-containing kinase) (MLK-like mitogen-activated protein triple kinase) (Mitogen-activated protein kinase kinase kinase MLT) (Mixed lineage kinase-related kinase) (MLK-related kinase) (MRK) (Sterile alpha motif- and leucine zipper-conta…	16	9	0.225575	0.144497	-0.0286124	0.792994
A0AV58	STRN3	Striatin, calmodulin binding protein 3 (cDNA FLJ77970, highly similar to Homo sapiens nuclear autoantigen GS2NA mRNA)	16	9	-0.105607	0.46045	-0.0283014	0.959539
Q13283	G3BP1	Ras GTPase-activating protein-binding protein 1 (G3BP-1) (EC 3.6.4.12) (EC 3.6.4.13) (ATP-dependent DNA helicase VIII) (hDH VIII) (GAP SH3 domain-binding protein 1)	38	13	-0.233097	0.107727	-0.0281407	0.755158
Q9Y2W1	THRAP3	Thyroid hormone receptor-associated protein 3 (BCLAF1 and THRAP3 family member 2) (Thyroid hormone receptor-associated protein complex 150 kDa component) (Trap150)	49	21	-0.153375	0.0340326	-0.0278481	0.481756
O43617	TRAPPC3	Trafficking protein particle complex subunit 3 (BET3 homolog)	9	5	0.252567	0.504968	-0.0270206	0.94859
Q96P70	IPO9	Importin-9 (Imp9) (Ran-binding protein 9) (RanBP9)	19	15	0.0231186	0.840456	-0.0265136	0.845054
P35268	RPL22	60S ribosomal protein L22 (EBER-associated protein) (EAP) (Epstein-Barr virus small RNA-associated protein) (Heparin-binding protein HBp15) (Large ribosomal subunit protein eL22)	14	4	-0.195384	0.135245	-0.0257648	0.722436
P40429	RPL13A	60S ribosomal protein L13a (23 kDa highly basic protein) (Large ribosomal subunit protein uL13)	46	11	-0.264645	0.0220847	-0.0257465	0.771106
Q9Y6D5	ARFGEF2	Brefeldin A-inhibited guanine nucleotide-exchange protein 2 (Brefeldin A-inhibited GEP 2) (ADP-ribosylation factor guanine nucleotide-exchange factor 2)	16	11	-0.0805085	0.358729	-0.0254696	0.915239
Q9Y3Q8	TSC22D4	TSC22 domain family protein 4 (TSC22-related-inducible leucine zipper protein 2) (Tsc-22-like protein THG-1)	9	7	0.263777	0.0880698	-0.0252805	0.899705
P24298	GPT	Alanine aminotransferase 1 (ALT1) (EC 2.6.1.2) (Glutamate pyruvate transaminase 1) (GPT 1) (Glutamic--alanine transaminase 1) (Glutamic--pyruvic transaminase 1)	15	11	0.386184	0.2045	-0.0251729	0.76909
O43768	ENSA	Alpha-endosulfine (ARPP-19e)	14	5	0.205434	0.195505	-0.0249647	0.62282
Q5T3J3	LRIF1	Ligand-dependent nuclear receptor-interacting factor 1 (HP1-binding protein enriched in inactive X chromosome protein 1) (HBiX1) (Receptor-interacting factor 1)	3	3	0.102423	0.378418	-0.0249378	0.924885
Q5T0D9	TPRG1L	Tumor protein p63-regulated gene 1-like protein (Mossy fiber terminal-associated vertebrate-specific presynaptic protein) (Protein FAM79A)	6	4	-0.0627997	0.643244	-0.0246473	0.858246
P22234	PAICS	Multifunctional protein ADE2 [Includes: Phosphoribosylaminoimidazole-succinocarboxamide synthase (EC 6.3.2.6) (SAICAR synthetase); Phosphoribosylaminoimidazole carboxylase (EC 4.1.1.21) (AIR carboxylase) (AIRC)]	56	23	-0.211613	0.0691836	-0.0246206	0.487299
Q9HCG8	CWC22	Pre-mRNA-splicing factor CWC22 homolog (Nucampholin homolog) (fSAPb)	9	9	0.194561	0.0423424	-0.024556	0.923859
Q9Y5M8	SRPRB	Signal recognition particle receptor subunit beta (SR-beta) (Protein APMCF1)	24	12	-0.211033	0.178799	-0.0244772	0.696166
P60891	PRPS1	Ribose-phosphate pyrophosphokinase 1 (EC 2.7.6.1) (PPRibP) (Phosphoribosyl pyrophosphate synthase I) (PRS-I)	23	6	0.0606271	0.486812	-0.0244734	0.772312
Q08378	GOLGA3	Golgin subfamily A member 3 (Golgi complex-associated protein of 170 kDa) (GCP170) (Golgin-160)	40	32	0.109553	0.452765	-0.0243862	0.845444
P09661	SNRPA1	U2 small nuclear ribonucleoprotein A' (U2 snRNP A')	13	8	-0.122685	0.188391	-0.0243642	0.734152
P16104	H2AX	Histone H2AX (H2a/x) (Histone H2A.X)	130	4	0.631021	0.0815132	-0.0243001	0.871334
O95352	ATG7	Ubiquitin-like modifier-activating enzyme ATG7 (ATG12-activating enzyme E1 ATG7) (Autophagy-related protein 7) (APG7-like) (hAGP7) (Ubiquitin-activating enzyme E1-like protein)	3	3	0.145502	0.208033	-0.024144	0.93638
P55060	CSE1L	Exportin-2 (Exp2) (Cellular apoptosis susceptibility protein) (Chromosome segregation 1-like protein) (Importin-alpha re-exporter)	62	16	-0.0432821	0.467782	-0.0238712	0.78472
Q9NX00	TMEM160	Transmembrane protein 160	2	2	-0.322346	0.197258	-0.0238448	0.925972
P21796	VDAC1	Voltage-dependent anion-selective channel protein 1 (VDAC-1) (hVDAC1) (Outer mitochondrial membrane protein porin 1) (Plasmalemmal porin) (Porin 31HL) (Porin 31HM)	33	14	-0.238961	0.0232938	-0.0232029	0.671068
Q01081	U2AF1	Splicing factor U2AF 35 kDa subunit (U2 auxiliary factor 35 kDa subunit) (U2 small nuclear RNA auxiliary factor 1) (U2 snRNP auxiliary factor small subunit)	31	10	-0.0259061	0.858851	-0.022676	0.882406
Q9C0C2	TNKS1BP1	182 kDa tankyrase-1-binding protein	30	27	-0.143858	0.437902	-0.0226128	0.920502
P48426	PIP4K2A	Phosphatidylinositol 5-phosphate 4-kinase type-2 alpha (EC 2.7.1.149) (1-phosphatidylinositol 5-phosphate 4-kinase 2-alpha) (Diphosphoinositide kinase 2-alpha) (PIP5KIII) (Phosphatidylinositol 5-Phosphate 4-Kinase) (PI5P4Kalpha) (Phosphatidylinositol 5-phosphate 4-kinase type II alpha) (PI(5)P 4-kinase type II alpha) (PIP4KII-alpha) (PtdIns(4)P-5-kinase B isoform) (PtdIns(4)P-5-kinase C isoform) …	18	6	0.028206	0.799408	-0.0224865	0.849029
P06748	NPM1	Nucleophosmin (NPM) (Nucleolar phosphoprotein B23) (Nucleolar protein NO38) (Numatrin)	164	4	-0.274043	0.00545868	-0.0222086	0.726198
Q96PU4	UHRF2	E3 ubiquitin-protein ligase UHRF2 (EC 2.3.2.27) (Np95/ICBP90-like RING finger protein) (Np95-like RING finger protein) (Nuclear protein 97) (Nuclear zinc finger protein Np97) (RING finger protein 107) (RING-type E3 ubiquitin transferase UHRF2) (Ubiquitin-like PHD and RING finger domain-containing protein 2) (Ubiquitin-like-containing PHD and RING finger domains protein 2)	15	11	-0.0640938	0.668751	-0.0216714	0.892558
Q15650	TRIP4	Activating signal cointegrator 1 (ASC-1) (Thyroid receptor-interacting protein 4) (TR-interacting protein 4) (TRIP-4)	12	8	-0.124684	0.262423	-0.0215061	0.791908
P36915	GNL1	Guanine nucleotide-binding protein-like 1 (GTP-binding protein HSR1)	17	12	-0.257894	0.126303	-0.0206463	0.926466
Q12962	TAF10	Transcription initiation factor TFIID subunit 10 (STAF28) (Transcription initiation factor TFIID 30 kDa subunit) (TAF(II)30) (TAFII-30) (TAFII30)	3	2	-0.388361	0.0824913	-0.0205459	0.918519
P35527	KRT9	Keratin, type I cytoskeletal 9 (Cytokeratin-9) (CK-9) (Keratin-9) (K9)	58	19	0.0800897	0.885592	-0.0201256	0.974918
Q9BQ61	TRIR	Telomerase RNA component interacting RNase (EC 3.1.13.-) (Exoribonuclease TRIR)	23	9	0.131516	0.209964	-0.019861	0.812401
Q9H910	JPT2	Jupiter microtubule associated homolog 2 (Hematological and neurological expressed 1-like protein) (HN1-like protein)	16	9	0.119627	0.19842	-0.0196961	0.949124
P56537	EIF6	Eukaryotic translation initiation factor 6 (eIF-6) (B(2)GCN homolog) (B4 integrin interactor) (CAB) (p27(BBP))	17	7	-0.138715	0.139379	-0.0194273	0.847283
Q9H204	MED28	Mediator of RNA polymerase II transcription subunit 28 (Endothelial-derived protein 1) (Mediator complex subunit 28) (Merlin and Grb2-interacting cytoskeletal protein) (Magicin) (Tumor angiogenesis marker EG-1)	4	4	0.0197908	0.902778	-0.0193869	0.91382
Q6IAM0	EIF3G	Eukaryotic translation initiation factor 3 subunit G (eIF3g) (Eukaryotic translation initiation factor 3 RNA-binding subunit) (eIF-3 RNA-binding subunit) (Eukaryotic translation initiation factor 3 subunit 4) (eIF-3-delta) (eIF3 p42) (eIF3 p44)	37	3	-0.0657258	0.51829	-0.0188426	0.823363
P28289	TMOD1	Tropomodulin-1 (Erythrocyte tropomodulin) (E-Tmod)	28	15	0.76208	0.0110693	-0.0187936	0.759552
Q15369	ELOC	Elongin-C (EloC) (Elongin 15 kDa subunit) (RNA polymerase II transcription factor SIII subunit C) (SIII p15) (Transcription elongation factor B polypeptide 1)	15	4	0.35275	0.0303567	-0.0184231	0.911015
Q9NQT5	EXOSC3	Exosome complex component RRP40 (Exosome component 3) (Ribosomal RNA-processing protein 40) (p10)	5	3	-0.212862	0.483672	-0.0178718	0.942044
Q9GZN8	C20orf27	UPF0687 protein C20orf27	8	6	0.279067	0.13519	-0.0176498	0.847424
P61513	RPL37A	60S ribosomal protein L37a (Large ribosomal subunit protein eL43)	10	4	-0.171305	0.214096	-0.0176257	0.849506
P46459	NSF	Vesicle-fusing ATPase (EC 3.6.4.6) (N-ethylmaleimide-sensitive fusion protein) (NEM-sensitive fusion protein) (Vesicular-fusion protein NSF)	44	24	-0.0294476	0.652486	-0.0176151	0.856357
A0A024R895	SET	SET translocation (Myeloid leukemia-associated), isoform CRA_b	46	9	-0.306623	0.00522008	-0.0175751	0.812438
P06730	EIF4E	Eukaryotic translation initiation factor 4E (eIF-4E) (eIF4E) (eIF-4F 25 kDa subunit) (mRNA cap-binding protein)	17	6	0.0138353	0.738836	-0.0175207	0.437297
Q15046	KARS1	Lysine--tRNA ligase (EC 2.7.7.-) (EC 6.1.1.6) (Lysyl-tRNA synthetase) (LysRS)	36	21	-0.0913649	0.24419	-0.0169442	0.760768
Q9H2M9	RAB3GAP2	Rab3 GTPase-activating protein non-catalytic subunit (RGAP-iso) (Rab3 GTPase-activating protein 150 kDa subunit) (Rab3-GAP p150) (Rab3-GAP150) (Rab3-GAP regulatory subunit)	26	21	-0.0792419	0.418593	-0.0167949	0.89152
P42345	MTOR	Serine/threonine-protein kinase mTOR (EC 2.7.11.1) (FK506-binding protein 12-rapamycin complex-associated protein 1) (FKBP12-rapamycin complex-associated protein) (Mammalian target of rapamycin) (mTOR) (Mechanistic target of rapamycin) (Rapamycin and FKBP12 target 1) (Rapamycin target protein 1)	14	12	-0.211841	0.0252299	-0.0165171	0.836019
Q9Y490	TLN1	Talin-1	458	114	0.0512912	0.210643	-0.0163429	0.601411
P07910	HNRNPC	Heterogeneous nuclear ribonucleoproteins C1/C2 (hnRNP C1/C2)	114	2	-0.0108032	0.920854	-0.0162346	0.871527
A8K9A4		cDNA FLJ75154, highly similar to Homo sapiens heterogeneous nuclear ribonucleoprotein C (C1/C2), mRNA	114	2	-0.0108032	0.920854	-0.0162346	0.871527
O43156	TTI1	TELO2-interacting protein 1 homolog (Protein SMG10)	4	3	-0.0814299	0.686146	-0.0161699	0.948449
Q96K17	BTF3L4	Transcription factor BTF3 homolog 4 (Basic transcription factor 3-like 4)	15	6	0.0703907	0.597726	-0.0161527	0.895688
Q9UKV8	AGO2	Protein argonaute-2 (Argonaute2) (hAgo2) (EC 3.1.26.n2) (Argonaute RISC catalytic component 2) (Eukaryotic translation initiation factor 2C 2) (eIF-2C 2) (eIF2C 2) (PAZ Piwi domain protein) (PPD) (Protein slicer)	40	25	0.214389	0.0211007	-0.015649	0.868367
Q9NQC7	CYLD	Ubiquitin carboxyl-terminal hydrolase CYLD (EC 3.4.19.12) (Deubiquitinating enzyme CYLD) (Ubiquitin thioesterase CYLD) (Ubiquitin-specific-processing protease CYLD)	1	1	-0.10799	0.624158	-0.015647	0.948744
Q9Y2G2	CARD8	Caspase recruitment domain-containing protein 8 (EC 3.4.-.-) (CARD-inhibitor of NF-kappa-B-activating ligand) (CARDINAL) (Tumor up-regulated CARD-containing antagonist of CASP9) (TUCAN) [Cleaved into: Caspase recruitment domain-containing protein 8, C-terminus (CARD8-CT); Caspase recruitment domain-containing protein 8, N-terminus (CARD8-NT)]	4	3	0.19965	0.363887	-0.0156404	0.924072
P22695	UQCRC2	Cytochrome b-c1 complex subunit 2, mitochondrial (Complex III subunit 2) (Core protein II) (Ubiquinol-cytochrome-c reductase complex core protein 2)	30	16	-0.368164	0.00552948	-0.0151304	0.894305
Q9BZL4	PPP1R12C	Protein phosphatase 1 regulatory subunit 12C (Protein phosphatase 1 myosin-binding subunit of 85 kDa) (Protein phosphatase 1 myosin-binding subunit p85)	8	2	0.00381237	0.988802	-0.0148145	0.960273
Q7L5Y9	MAEA	E3 ubiquitin-protein transferase MAEA (EC 2.3.2.27) (Cell proliferation-inducing gene 5 protein) (Erythroblast macrophage protein) (Human lung cancer oncogene 10 protein) (HLC-10) (Macrophage erythroblast attacher) (P44EMLP)	6	5	0.0866532	0.563445	-0.0142324	0.940164
O43815	STRN	Striatin	16	12	-0.0741247	0.578373	-0.0139532	0.938057
Q92841	DDX17	Probable ATP-dependent RNA helicase DDX17 (EC 3.6.4.13) (DEAD box protein 17) (DEAD box protein p72) (DEAD box protein p82) (RNA-dependent helicase p72)	90	18	0.0960727	0.114141	-0.0137788	0.878139
B4E074	NLE1	Notchless protein homolog 1	8	8	-0.483593	0.00488765	-0.013364	0.91753
P07948	LYN	Tyrosine-protein kinase Lyn (EC 2.7.10.2) (Lck/Yes-related novel protein tyrosine kinase) (V-yes-1 Yamaguchi sarcoma viral related oncogene homolog) (p53Lyn) (p56Lyn)	7	5	-0.764384	0.0134711	-0.013298	0.92337
Q92688	ANP32B	Acidic leucine-rich nuclear phosphoprotein 32 family member B (Acidic protein rich in leucines) (Putative HLA-DR-associated protein I-2) (PHAPI2) (Silver-stainable protein SSP29)	52	7	0.0463171	0.148585	-0.0132588	0.851848
O00571	DDX3X	ATP-dependent RNA helicase DDX3X (EC 3.6.4.13) (CAP-Rf) (DEAD box protein 3, X-chromosomal) (DEAD box, X isoform) (DBX) (Helicase-like protein 2) (HLP2)	88	32	-0.0437234	0.391386	-0.0131474	0.929095
P18754	RCC1	Regulator of chromosome condensation (Cell cycle regulatory protein) (Chromosome condensation protein 1)	22	9	-0.125724	0.297986	-0.0126427	0.941595
Q99590	SCAF11	Protein SCAF11 (CTD-associated SR protein 11) (Renal carcinoma antigen NY-REN-40) (SC35-interacting protein 1) (SR-related and CTD-associated factor 11) (SRSF2-interacting protein) (Serine/arginine-rich splicing factor 2-interacting protein) (Splicing factor, arginine/serine-rich 2-interacting protein) (Splicing regulatory protein 129) (SRrp129)	29	20	-0.133091	0.156941	-0.0118423	0.909524
P54886	ALDH18A1	Delta-1-pyrroline-5-carboxylate synthase (P5CS) (Aldehyde dehydrogenase family 18 member A1) [Includes: Glutamate 5-kinase (GK) (EC 2.7.2.11) (Gamma-glutamyl kinase); Gamma-glutamyl phosphate reductase (GPR) (EC 1.2.1.41) (Glutamate-5-semialdehyde dehydrogenase) (Glutamyl-gamma-semialdehyde dehydrogenase)]	40	25	-0.106451	0.24483	-0.0117785	0.930062
O75439	PMPCB	Mitochondrial-processing peptidase subunit beta (EC 3.4.24.64) (Beta-MPP) (P-52)	13	9	-0.500971	0.0169757	-0.0117693	0.896271
P63220	RPS21	40S ribosomal protein S21 (Small ribosomal subunit protein eS21)	22	5	-0.246367	0.102313	-0.0115057	0.898639
P84095	RHOG	Rho-related GTP-binding protein RhoG	20	10	-0.13612	0.292169	-0.0111861	0.920257
A4D2H4	LOC346521	Similar to Histidine triad nucleotide-binding protein 1 (Adenosine 5-monophosphoramidase) (Protein kinase C inhibitor 1) (Protein kinase C-interacting protein 1) (PKCI-1)	9	1	0.146564	0.414255	-0.0110445	0.955457
Q96RL8	NIMP	NOGO-interacting mitochondrial protein	4	3	-0.455152	0.192185	-0.010734	0.922666
Q6UWP7	LCLAT1	Lysocardiolipin acyltransferase 1 (EC 2.3.1.-) (1-acylglycerol-3-phosphate O-acyltransferase 8) (1-AGP acyltransferase 8) (1-AGPAT 8) (EC 2.3.1.51) (Acyl-CoA:lysocardiolipin acyltransferase 1)	2	2	0.0126528	0.95557	-0.0103149	0.980684
P00505	GOT2	Aspartate aminotransferase, mitochondrial (mAspAT) (EC 2.6.1.1) (EC 2.6.1.7) (Fatty acid-binding protein) (FABP-1) (Glutamate oxaloacetate transaminase 2) (Kynurenine aminotransferase 4) (Kynurenine aminotransferase IV) (Kynurenine--oxoglutarate transaminase 4) (Kynurenine--oxoglutarate transaminase IV) (Plasma membrane-associated fatty acid-binding protein) (FABPpm) (Transaminase A)	36	19	-0.370868	0.000725655	-0.0100318	0.92654
Q3B726	POLR1F	DNA-directed RNA polymerase I subunit RPA43 (DNA-directed RNA polymerase I subunit F) (Twist neighbor protein)	4	4	-0.0120391	0.94093	-0.00997669	0.978083
Q6NZY4	ZCCHC8	Zinc finger CCHC domain-containing protein 8 (TRAMP-like complex RNA-binding factor ZCCHC8)	34	18	-0.0712824	0.327796	-0.0097937	0.947563
A0A7P0T9K5	CIC	Protein capicua homolog	10	9	0.058722	0.725685	-0.00975706	0.972172
Q13287	NMI	N-myc-interactor (Nmi) (N-myc and STAT interactor)	4	4	-0.309623	0.153974	-0.00941353	0.939403
A0A024R755	CALU	Calumenin	18	1	-0.308664	0.201661	-0.00919994	0.982717
P09874	PARP1	Poly [ADP-ribose] polymerase 1 (PARP-1) (EC 2.4.2.30) (ADP-ribosyltransferase diphtheria toxin-like 1) (ARTD1) (DNA ADP-ribosyltransferase PARP1) (EC 2.4.2.-) (NAD(+) ADP-ribosyltransferase 1) (ADPRT 1) (Poly[ADP-ribose] synthase 1) (Protein poly-ADP-ribosyltransferase PARP1) (EC 2.4.2.-)	106	53	-0.132698	0.0287549	-0.00914577	0.763875
Q92600	CNOT9	CCR4-NOT transcription complex subunit 9 (Cell differentiation protein RQCD1 homolog) (Rcd-1)	9	7	-0.0851513	0.599321	-0.00900532	0.967806
Q9Y421	FAM32A	Protein FAM32A (Ovarian tumor-associated gene 12) (OTAG-12)	4	3	-0.0112022	0.94477	-0.00844617	0.969521
Q99598	TSNAX	Translin-associated protein X (Translin-associated factor X)	18	13	-0.0370234	0.402839	-0.00796357	0.868053
P63000	RAC1	Ras-related C3 botulinum toxin substrate 1 (EC 3.6.5.2) (Cell migration-inducing gene 5 protein) (Ras-like protein TC25) (p21-Rac1)	15	3	-0.105409	0.237001	-0.007777	0.926231
Q15056	EIF4H	Eukaryotic translation initiation factor 4H (eIF-4H) (Williams-Beuren syndrome chromosomal region 1 protein)	14	3	0.0638508	0.567717	-0.0077128	0.9478
P23246	SFPQ	Splicing factor, proline- and glutamine-rich (100 kDa DNA-pairing protein) (hPOMp100) (DNA-binding p52/p100 complex, 100 kDa subunit) (Polypyrimidine tract-binding protein-associated-splicing factor) (PSF) (PTB-associated-splicing factor)	98	24	-0.250774	0.0376104	-0.00723441	0.944097
O15269	SPTLC1	Serine palmitoyltransferase 1 (EC 2.3.1.50) (Long chain base biosynthesis protein 1) (LCB 1) (Serine-palmitoyl-CoA transferase 1) (SPT 1) (SPT1)	12	10	-0.0668473	0.545941	-0.00711287	0.965838
P23786	CPT2	Carnitine O-palmitoyltransferase 2, mitochondrial (EC 2.3.1.21) (Carnitine palmitoyltransferase II) (CPT II)	10	9	0.689638	0.569699	-0.00705961	0.910549
A8K586	AP3B1	AP-3 complex subunit beta	26	22	-0.203049	0.0466583	-0.00529209	0.964021
P16949	STMN1	Stathmin (Leukemia-associated phosphoprotein p18) (Metablastin) (Oncoprotein 18) (Op18) (Phosphoprotein p19) (pp19) (Prosolin) (Protein Pr22) (pp17)	65	14	0.214846	0.132481	-0.00516252	0.970745
Q9H479	FN3K	Fructosamine-3-kinase (EC 2.7.1.171) (Protein-psicosamine 3-kinase FN3K) (Protein-ribulosamine 3-kinase FN3K) (EC 2.7.1.172)	24	11	0.229825	0.0308182	-0.00455504	0.960467
P20290	BTF3	Transcription factor BTF3 (Nascent polypeptide-associated complex subunit beta) (NAC-beta) (RNA polymerase B transcription factor 3)	31	4	-0.183116	0.107309	-0.00454045	0.951295
P32321	DCTD	Deoxycytidylate deaminase (EC 3.5.4.12) (dCMP deaminase)	3	2	-0.205897	0.0577566	-0.00442114	0.970729
Q9Y3E7	CHMP3	Charged multivesicular body protein 3 (Chromatin-modifying protein 3) (Neuroendocrine differentiation factor) (Vacuolar protein sorting-associated protein 24) (hVps24)	7	4	0.464948	0.041779	-0.00378552	0.990639
Q9NX46	ADPRS	ADP-ribose glycohydrolase ARH3 (ADP-ribosylhydrolase 3) (O-acetyl-ADP-ribose deacetylase ARH3) (EC 3.5.1.-) (Poly(ADP-ribose) glycohydrolase ARH3) (EC 3.2.1.143) ([Protein ADP-ribosylarginine] hydrolase-like protein 2) ([Protein ADP-ribosylserine] hydrolase) (EC 3.2.2.-)	8	5	0.479252	0.082598	-0.00353089	0.991568
P02724	GYPA	Glycophorin-A (MN sialoglycoprotein) (PAS-2) (Sialoglycoprotein alpha) (CD antigen CD235a)	27	4	0.333816	0.0165703	-0.0029116	0.983557
Q9BT78	COPS4	COP9 signalosome complex subunit 4 (SGN4) (Signalosome subunit 4) (JAB1-containing signalosome subunit 4)	19	13	-0.0490474	0.465554	-0.00263895	0.976104
P62834	RAP1A	Ras-related protein Rap-1A (EC 3.6.5.2) (C21KG) (G-22K) (GTP-binding protein smg p21A) (Ras-related protein Krev-1)	16	3	0.215079	0.410571	-0.00263423	0.989052
Q5EC54	HNRPK	Heterogeneous nuclear ribonucleoprotein K	148	1	0.00619848	0.906856	-0.00257647	0.969568
O60841	EIF5B	Eukaryotic translation initiation factor 5B (eIF-5B) (EC 3.6.5.3) (Translation initiation factor IF-2)	88	47	-0.256558	0.00727771	-0.00237816	0.954989
Q8TCJ2	STT3B	Dolichyl-diphosphooligosaccharide--protein glycosyltransferase subunit STT3B (Oligosaccharyl transferase subunit STT3B) (STT3-B) (EC 2.4.99.18) (Source of immunodominant MHC-associated peptides homolog)	10	5	0.0174975	0.863066	-0.00226302	0.989712
O75410	TACC1	Transforming acidic coiled-coil-containing protein 1 (Gastric cancer antigen Ga55) (Taxin-1)	13	11	0.425864	0.0270895	-0.0017053	0.993213
Q9BWH2	FUNDC2	FUN14 domain-containing protein 2 (Cervical cancer proto-oncogene 3 protein) (HCC-3) (Hepatitis C virus core-binding protein 6)	9	5	0.275572	0.0357205	-0.00163926	0.978343
Q9UDY6	TRIM10	Tripartite motif-containing protein 10 (B30-RING finger protein) (RING finger protein 9)	22	14	0.883732	0.032454	-0.00163506	0.994001
Q09028	RBBP4	Histone-binding protein RBBP4 (Chromatin assembly factor 1 subunit C) (CAF-1 subunit C) (Chromatin assembly factor I p48 subunit) (CAF-I 48 kDa subunit) (CAF-I p48) (Nucleosome-remodeling factor subunit RBAP48) (Retinoblastoma-binding protein 4) (RBBP-4) (Retinoblastoma-binding protein p48)	27	4	0.0855278	0.180324	-0.00157875	0.989946
Q6IQ30	PABPC4	Polyadenylate-binding protein (PABP)	47	17	0.0634236	0.365038	-0.0012816	0.983209
Q96EE3	SEH1L	Nucleoporin SEH1 (GATOR complex protein SEH1) (Nup107-160 subcomplex subunit SEH1) (SEC13-like protein)	7	7	-0.0739388	0.582593	-0.000768723	0.997003
Q8WXA9	SREK1	Splicing regulatory glutamine/lysine-rich protein 1 (Serine/arginine-rich-splicing regulatory protein 86) (SRrp86) (Splicing factor, arginine/serine-rich 12) (Splicing regulatory protein 508) (SRrp508)	15	3	0.0263329	0.619162	-0.000690607	0.994678
Q9NY12	GAR1	H/ACA ribonucleoprotein complex subunit 1 (Nucleolar protein family A member 1) (snoRNP protein GAR1)	12	7	-0.0766557	0.189549	-0.000639466	0.994234
P55854	SUMO3	Small ubiquitin-related modifier 3 (SUMO-3) (SMT3 homolog 1) (SUMO-2) (Ubiquitin-like protein SMT3A) (Smt3A)	12	1	0.0674682	0.0493404	-0.000524687	0.987193
Q96PZ2	FAM111A	Serine protease FAM111A (EC 3.4.21.-)	7	6	0.570084	0.00930489	-0.000514119	0.999144
O43760	SYNGR2	Synaptogyrin-2 (Cellugyrin)	3	3	0.125177	0.478527	-0.000465886	0.997937
P61224	RAP1B	Ras-related protein Rap-1b (EC 3.6.5.2) (GTP-binding protein smg p21B)	21	4	-0.0976942	0.178203	-0.000306462	0.996181
P80217	IFI35	Interferon-induced 35 kDa protein (IFP 35) (Ifi-35)	8	7	-0.41346	0.00398902	0.000388812	0.998267
P61758	VBP1	Prefoldin subunit 3 (HIBBJ46) (von Hippel-Lindau-binding protein 1) (VBP-1) (VHL-binding protein 1)	40	14	0.162446	0.236729	0.000773529	0.992599
Q9BVT8	TMUB1	Transmembrane and ubiquitin-like domain-containing protein 1 (Dendritic cell-derived ubiquitin-like protein) (DULP) (Hepatocyte odd protein shuttling protein) (Ubiquitin-like protein SB144) [Cleaved into: iHOPS]	2	2	-0.183126	0.37672	0.000921952	0.998373
P62736	ACTA2	Actin, aortic smooth muscle (Alpha-actin-2) (Cell growth-inhibiting gene 46 protein) [Cleaved into: Actin, aortic smooth muscle, intermediate form]	232	1	0.0771359	0.33053	0.00092243	0.990969
Q9NXV6	CDKN2AIP	CDKN2A-interacting protein (Collaborator of ARF)	25	9	-0.107163	0.0287158	0.0012426	0.980701
Q9NYL9	TMOD3	Tropomodulin-3 (Ubiquitous tropomodulin) (U-Tmod)	21	11	-0.202495	0.082725	0.00203321	0.990722
Q16658	FSCN1	Fascin (55 kDa actin-bundling protein) (Singed-like protein) (p55)	36	21	-0.221523	0.112969	0.00227066	0.982922
Q12789	GTF3C1	General transcription factor 3C polypeptide 1 (TF3C-alpha) (TFIIIC box B-binding subunit) (Transcription factor IIIC 220 kDa subunit) (TFIIIC 220 kDa subunit) (TFIIIC220) (Transcription factor IIIC subunit alpha)	16	15	-0.15043	0.236774	0.00258169	0.994428
P61289	PSME3	Proteasome activator complex subunit 3 (11S regulator complex subunit gamma) (REG-gamma) (Activator of multicatalytic protease subunit 3) (Ki nuclear autoantigen) (Proteasome activator 28 subunit gamma) (PA28g) (PA28gamma)	21	10	-0.38681	0.0538304	0.00277647	0.980439
Q9P021	CRIPT	Cysteine-rich PDZ-binding protein (Cysteine-rich interactor of PDZ three) (Cysteine-rich interactor of PDZ3)	5	5	0.133833	0.0305618	0.00285588	0.992331
Q49A26	GLYR1	Putative oxidoreductase GLYR1 (EC 1.-.-.-) (3-hydroxyisobutyrate dehydrogenase-like protein) (Cytokine-like nuclear factor N-PAC) (Glyoxylate reductase 1 homolog) (Nuclear protein NP60) (Nuclear protein of 60 kDa) (Nucleosome-destabilizing factor) (hNDF)	19	12	-0.126271	0.551606	0.0029427	0.984299
O14497	ARID1A	AT-rich interactive domain-containing protein 1A (ARID domain-containing protein 1A) (B120) (BRG1-associated factor 250) (BAF250) (BRG1-associated factor 250a) (BAF250A) (Osa homolog 1) (hOSA1) (SWI-like protein) (SWI/SNF complex protein p270) (SWI/SNF-related, matrix-associated, actin-dependent regulator of chromatin subfamily F member 1) (hELD)	16	13	-0.0764454	0.687305	0.00305227	0.972322
Q9BXB4	OSBPL11	Oxysterol-binding protein-related protein 11 (ORP-11) (OSBP-related protein 11)	13	7	-0.110337	0.429063	0.00311709	0.990393
P09012	SNRPA	U1 small nuclear ribonucleoprotein A (U1 snRNP A) (U1-A) (U1A)	34	9	-0.00282195	0.941616	0.00328941	0.960532
O43660	PLRG1	Pleiotropic regulator 1	16	12	-0.18018	0.285453	0.00352969	0.973956
Q9H3H3	C11orf68	UPF0696 protein C11orf68 (Basophilic leukemia-expressed protein Bles03) (Protein p5326)	5	3	-0.191622	0.191687	0.00355506	0.973975
Q6ZN66	GBP6	Guanylate-binding protein 6 (GTP-binding protein 6) (GBP-6) (Guanine nucleotide-binding protein 6)	2	2	0.37639	0.283898	0.00361375	0.992561
Q8N5N7	MRPL50	39S ribosomal protein L50, mitochondrial (L50mt) (MRP-L50) (Mitochondrial large ribosomal subunit protein mL50)	9	5	-0.424558	0.0340954	0.00400703	0.94236
Q9BYC8	MRPL32	39S ribosomal protein L32, mitochondrial (L32mt) (MRP-L32) (Mitochondrial large ribosomal subunit protein bL32m)	4	4	-0.0840805	0.416028	0.00409239	0.972452
Q9UER7	DAXX	Death domain-associated protein 6 (Daxx) (hDaxx) (ETS1-associated protein 1) (EAP1) (Fas death domain-associated protein)	8	6	0.0165652	0.917433	0.00436935	0.983775
P56270	MAZ	Myc-associated zinc finger protein (MAZI) (Pur-1) (Purine-binding transcription factor) (Serum amyloid A-activating factor-1) (SAF-1) (Transcription factor Zif87) (ZF87) (Zinc finger protein 801)	12	1	0.0213279	0.724518	0.00450164	0.950334
Q9BZK7	TBL1XR1	F-box-like/WD repeat-containing protein TBL1XR1 (Nuclear receptor corepressor/HDAC3 complex subunit TBLR1) (TBL1-related protein 1) (Transducin beta-like 1X-related protein 1)	11	8	-0.0882094	0.365021	0.00489216	0.981522
P62854	RPS26	40S ribosomal protein S26 (Small ribosomal subunit protein eS26)	13	2	-0.0582708	0.475739	0.00531938	0.970422
Q9BRX2	PELO	Protein pelota homolog (EC 3.1.-.-)	9	5	-0.17883	0.490626	0.00567451	0.961652
Q86U42	PABPN1	Polyadenylate-binding protein 2 (PABP-2) (Poly(A)-binding protein 2) (Nuclear poly(A)-binding protein 1) (Poly(A)-binding protein II) (PABII) (Polyadenylate-binding nuclear protein 1)	23	1	-0.139178	0.0567898	0.00612105	0.969011
Q13123	IK	Protein Red (Cytokine IK) (IK factor) (Protein RER)	28	17	-0.0132804	0.727217	0.00614365	0.969574
Q15181	PPA1	Inorganic pyrophosphatase (EC 3.6.1.1) (Pyrophosphate phospho-hydrolase) (PPase)	41	16	-0.332738	0.0109656	0.00652633	0.884783
Q15365	PCBP1	Poly(rC)-binding protein 1 (Alpha-CP1) (Heterogeneous nuclear ribonucleoprotein E1) (hnRNP E1) (Nucleic acid-binding protein SUB2.3)	101	10	-0.0764315	0.132712	0.0065616	0.930349
Q8WVK2	SNRNP27	U4/U6.U5 small nuclear ribonucleoprotein 27 kDa protein (U4/U6.U5 snRNP 27 kDa protein) (U4/U6.U5-27K) (Nucleic acid-binding protein RY-1) (U4/U6.U5 tri-snRNP-associated 27 kDa protein) (27K) (U4/U6.U5 tri-snRNP-associated protein 3)	5	3	0.022837	0.806598	0.00695903	0.952291
Q7Z434	MAVS	Mitochondrial antiviral-signaling protein (MAVS) (CARD adapter inducing interferon beta) (Cardif) (Interferon beta promoter stimulator protein 1) (IPS-1) (Putative NF-kappa-B-activating protein 031N) (Virus-induced-signaling adapter) (VISA)	9	7	0.000415368	0.997264	0.00728957	0.950438
Q8N766	EMC1	ER membrane protein complex subunit 1	17	10	0.299426	0.239447	0.00736771	0.95268
Q96KR1	ZFR	Zinc finger RNA-binding protein (hZFR) (M-phase phosphoprotein homolog)	35	19	-0.275629	0.00935437	0.0076128	0.966092
P35580	MYH10	Myosin-10 (Cellular myosin heavy chain, type B) (Myosin heavy chain 10) (Myosin heavy chain, non-muscle IIb) (Non-muscle myosin heavy chain B) (NMMHC-B) (Non-muscle myosin heavy chain IIb) (NMMHC II-b) (NMMHC-IIB)	168	61	-0.164122	0.0584796	0.00769572	0.833934
Q96IJ6	GMPPA	Mannose-1-phosphate guanyltransferase alpha (GDP-mannose pyrophosphorylase A) (GMPP-alpha) (GTP-mannose-1-phosphate guanylyltransferase alpha)	6	5	0.155865	0.0320667	0.00777661	0.953802
F2Z2E2	IQGAP3	Ras GTPase-activating-like protein IQGAP3	6	3	-0.0908168	0.777102	0.00807242	0.982539
Q562R1	ACTBL2	Beta-actin-like protein 2 (Kappa-actin)	108	2	0.157368	0.608996	0.00813299	0.984986
O95081	AGFG2	Arf-GAP domain and FG repeat-containing protein 2 (HIV-1 Rev-binding protein-like protein) (Rev/Rex activation domain-binding protein related) (RAB-R)	4	3	0.160367	0.65812	0.00814342	0.984163
P14678	SNRPB	Small nuclear ribonucleoprotein-associated proteins B and B' (snRNP-B) (Sm protein B/B') (Sm-B/B') (SmB/B')	21	7	-0.05039	0.515564	0.00834216	0.941024
Q9H8Y5	ANKZF1	Ankyrin repeat and zinc finger domain-containing protein 1 (Zinc finger protein 744)	11	10	-0.118693	0.413063	0.00835976	0.974539
P29558	RBMS1	RNA-binding motif, single-stranded-interacting protein 1 (Single-stranded DNA-binding protein MSSP-1) (Suppressor of CDC2 with RNA-binding motif 2)	7	4	-0.303749	0.129499	0.00878598	0.95167
Q9HC52	CBX8	Chromobox protein homolog 8 (Polycomb 3 homolog) (Pc3) (hPc3) (Rectachrome 1)	2	2	-0.315887	0.275539	0.0089449	0.944535
A6NHR9	SMCHD1	Structural maintenance of chromosomes flexible hinge domain-containing protein 1 (SMC hinge domain-containing protein 1) (EC 3.6.1.-)	38	31	0.620028	0.00373011	0.00894939	0.942848
A4D0Z1	PAX4	Paired box gene 4 (Paired box gene 4, isoform CRA_b)	2	1	-0.0771322	0.877005	0.00953183	0.98492
Q9H6F5	CCDC86	Coiled-coil domain-containing protein 86 (Cytokine-induced protein with coiled-coil domain)	10	7	-0.886707	0.00731909	0.00983969	0.964758
Q9H8H3	METTL7A	Methyltransferase-like protein 7A (EC 2.1.1.-) (Protein AAM-B)	16	4	-0.0106747	0.654719	0.00997835	0.949737
Q8IXQ4	GPALPP1	GPALPP motifs-containing protein 1 (Lipopolysaccharide-specific response protein 7)	4	3	0.0319493	0.884769	0.0100625	0.914918
P11441	UBL4A	Ubiquitin-like protein 4A (Ubiquitin-like protein GDX)	13	9	0.0270553	0.856435	0.0106705	0.949372
P30566	ADSL	Adenylosuccinate lyase (ADSL) (ASL) (EC 4.3.2.2) (Adenylosuccinase) (ASase)	31	5	-0.162295	0.230901	0.0108668	0.89033
P08240	SRPRA	Signal recognition particle receptor subunit alpha (SR-alpha) (Docking protein alpha) (DP-alpha)	33	20	0.147094	0.2747	0.0110403	0.937795
Q9Y6A4	CFAP20	Cilia- and flagella-associated protein 20 (Basal body up-regulated protein 22) (Transcription factor IIB)	6	4	0.0573664	0.640754	0.0115008	0.909476
P38117	ETFB	Electron transfer flavoprotein subunit beta (Beta-ETF)	43	14	-0.0887066	0.0206521	0.0119419	0.507489
Q14966	ZNF638	Zinc finger protein 638 (Cutaneous T-cell lymphoma-associated antigen se33-1) (CTCL-associated antigen se33-1) (Nuclear protein 220) (Zinc finger matrin-like protein)	35	32	0.0304091	0.663544	0.0121018	0.947611
Q07955	SRSF1	Serine/arginine-rich splicing factor 1 (Alternative-splicing factor 1) (ASF-1) (Splicing factor, arginine/serine-rich 1) (pre-mRNA-splicing factor SF2, P33 subunit)	50	9	0.00501857	0.954185	0.0122572	0.932853
Q9UMS4	PRPF19	Pre-mRNA-processing factor 19 (EC 2.3.2.27) (Nuclear matrix protein 200) (PRP19/PSO4 homolog) (hPso4) (RING-type E3 ubiquitin transferase PRP19) (Senescence evasion factor)	19	10	-0.205165	0.0104691	0.0128638	0.881595
Q06323	PSME1	Proteasome activator complex subunit 1 (11S regulator complex subunit alpha) (REG-alpha) (Activator of multicatalytic protease subunit 1) (Interferon gamma up-regulated I-5111 protein) (IGUP I-5111) (Proteasome activator 28 subunit alpha) (PA28a) (PA28alpha)	52	21	-0.0518649	0.268291	0.0128931	0.834114
P49321	NASP	Nuclear autoantigenic sperm protein (NASP)	81	26	-0.0781285	0.165454	0.0129613	0.668906
Q9Y608	LRRFIP2	Leucine-rich repeat flightless-interacting protein 2 (LRR FLII-interacting protein 2)	16	9	0.741029	0.0301617	0.0131298	0.951167
P62258	YWHAE	14-3-3 protein epsilon (14-3-3E)	116	18	-0.0213935	0.713603	0.0134637	0.681438
P26196	DDX6	Probable ATP-dependent RNA helicase DDX6 (EC 3.6.4.13) (ATP-dependent RNA helicase p54) (DEAD box protein 6) (Oncogene RCK)	32	17	0.0654074	0.457725	0.0136627	0.837129
O14818	PSMA7	Proteasome subunit alpha type-7 (Proteasome subunit RC6-1) (Proteasome subunit XAPC7)	24	11	0.134926	0.029266	0.0136737	0.95407
Q96A33	CCDC47	PAT complex subunit CCDC47 (Calumin) (Coiled-coil domain-containing protein 47)	17	9	-0.0934927	0.27845	0.0139137	0.95432
P49247	RPIA	Ribose-5-phosphate isomerase (EC 5.3.1.6) (Phosphoriboisomerase)	22	12	0.108704	0.669158	0.013923	0.968061
Q9Y5N5	N6AMT1	Methyltransferase N6AMT1 (HemK methyltransferase family member 2) (M.HsaHemK2P) (Lysine N-methyltransferase 9) (EC 2.1.1.-) (Methylarsonite methyltransferase N6AMT1) (EC 2.1.1.-) (Protein N(5)-glutamine methyltransferase) (EC 2.1.1.-)	2	2	0.031168	0.779619	0.0144756	0.955221
O43719	HTATSF1	HIV Tat-specific factor 1 (Tat-SF1)	38	24	-0.0130791	0.832131	0.0144852	0.884246
Q92879	CELF1	CUGBP Elav-like family member 1 (CELF-1) (50 kDa nuclear polyadenylated RNA-binding protein) (Bruno-like protein 2) (CUG triplet repeat RNA-binding protein 1) (CUG-BP1) (CUG-BP- and ETR-3-like factor 1) (Deadenylation factor CUG-BP) (Embryo deadenylation element-binding protein homolog) (EDEN-BP homolog) (RNA-binding protein BRUNOL-2)	12	4	0.368074	0.1241	0.0145228	0.951691
O75964	ATP5MG	ATP synthase subunit g, mitochondrial (ATPase subunit g) (ATP synthase membrane subunit g)	8	4	-0.118487	0.197833	0.0145856	0.877133
A0A499FI31	SART3	Squamous cell carcinoma antigen recognized by T-cells 3	40	1	-0.209904	0.001964	0.0146627	0.807106
Q96TC7	RMDN3	Regulator of microtubule dynamics protein 3 (RMD-3) (hRMD-3) (Cerebral protein 10) (Protein FAM82A2) (Protein FAM82C) (Protein tyrosine phosphatase-interacting protein 51) (TCPTP-interacting protein 51)	18	13	-0.164698	0.26164	0.0147136	0.907261
O95807	TMEM50A	Transmembrane protein 50A (Small membrane protein 1)	2	2	-0.213397	0.160519	0.0148875	0.927667
P05204	HMGN2	Non-histone chromosomal protein HMG-17 (High mobility group nucleosome-binding domain-containing protein 2)	17	4	0.2788	0.393576	0.0158418	0.933622
O60749	SNX2	Sorting nexin-2 (Transformation-related gene 9 protein) (TRG-9)	33	15	-0.12242	0.179002	0.0160057	0.799434
P49711	CTCF	Transcriptional repressor CTCF (11-zinc finger protein) (CCCTC-binding factor) (CTCFL paralog)	28	19	0.0644968	0.377779	0.0161259	0.706671
Q07021	C1QBP	Complement component 1 Q subcomponent-binding protein, mitochondrial (ASF/SF2-associated protein p32) (Glycoprotein gC1qBP) (C1qBP) (Hyaluronan-binding protein 1) (Mitochondrial matrix protein p32) (gC1q-R protein) (p33) (SF2AP32)	27	8	-0.277969	0.163726	0.0162605	0.937394
P07205	PGK2	Phosphoglycerate kinase 2 (EC 2.7.2.3) (Phosphoglycerate kinase, testis specific)	14	3	-0.275379	0.260889	0.0163503	0.916697
P18583	SON	Protein SON (Bax antagonist selected in saccharomyces 1) (BASS1) (Negative regulatory element-binding protein) (NRE-binding protein) (Protein DBP-5) (SON3)	44	28	0.0623025	0.402879	0.0172316	0.913633
P62308	SNRPG	Small nuclear ribonucleoprotein G (snRNP-G) (Sm protein G) (Sm-G) (SmG)	9	3	0.056501	0.398392	0.0174881	0.832722
Q96PL5	ERMAP	Erythroid membrane-associated protein (hERMAP) (Radin blood group antigen) (Scianna blood group antigen)	9	8	0.0918677	0.535318	0.0176573	0.864226
Q99633	PRPF18	Pre-mRNA-splicing factor 18 (PRP18 homolog) (hPRP18)	2	1	-0.0506981	0.653711	0.0177398	0.946939
A0A494C1L5	LRBA	Lipopolysaccharide-responsive and beige-like anchor protein	60	43	-0.0141911	0.895636	0.0178345	0.891011
Q15554	TERF2	Telomeric repeat-binding factor 2 (TTAGGG repeat-binding factor 2) (Telomeric DNA-binding protein)	9	9	0.118013	0.289474	0.0179529	0.888488
Q9UKJ3	GPATCH8	G patch domain-containing protein 8	21	17	-0.0470188	0.142284	0.018087	0.783199
P11387	TOP1	DNA topoisomerase 1 (EC 5.6.2.1) (DNA topoisomerase I)	96	40	0.153718	0.176176	0.0181213	0.872046
Q9UL46	PSME2	Proteasome activator complex subunit 2 (11S regulator complex subunit beta) (REG-beta) (Activator of multicatalytic protease subunit 2) (Proteasome activator 28 subunit beta) (PA28b) (PA28beta)	18	12	-0.0796348	0.313583	0.0183033	0.724358
Q8IXB1	DNAJC10	DnaJ homolog subfamily C member 10 (EC 1.8.4.-) (Endoplasmic reticulum DNA J domain-containing protein 5) (ER-resident protein ERdj5) (ERdj5) (Macrothioredoxin) (MTHr)	5	4	-0.304558	0.162067	0.018882	0.897816
Q96ST2	IWS1	Protein IWS1 homolog (IWS1-like protein)	7	5	0.10049	0.311364	0.0189427	0.9116
Q9Y230	RUVBL2	RuvB-like 2 (EC 3.6.4.12) (48 kDa TATA box-binding protein-interacting protein) (48 kDa TBP-interacting protein) (51 kDa erythrocyte cytosolic protein) (ECP-51) (INO80 complex subunit J) (Repressing pontin 52) (Reptin 52) (TIP49b) (TIP60-associated protein 54-beta) (TAP54-beta)	55	21	-0.209163	0.0820938	0.0195801	0.743612
P01111	NRAS	GTPase NRas (EC 3.6.5.2) (Transforming protein N-Ras)	9	3	-0.164875	0.00958894	0.0199084	0.83417
A6NJ78	METTL15	12S rRNA N4-methylcytidine (m4C) methyltransferase (12S rRNA m4C methyltransferase) (EC 2.1.1.-) (Methyltransferase 5 domain-containing protein 1) (Methyltransferase-like protein 15)	3	2	-0.089877	0.654511	0.0200105	0.93726
O15504	NUP42	Nucleoporin NUP42 (NLP-1) (NUP42 homolog) (Nucleoporin hCG1) (Nucleoporin-42) (Nucleoporin-like protein 2)	3	2	-0.333447	0.0499881	0.0200617	0.909987
Q9ULT8	HECTD1	E3 ubiquitin-protein ligase HECTD1 (EC 2.3.2.26) (E3 ligase for inhibin receptor) (EULIR) (HECT domain-containing protein 1) (HECT-type E3 ubiquitin transferase HECTD1)	70	53	-0.0216485	0.690203	0.0203537	0.769694
Q92930	RAB8B	Ras-related protein Rab-8B	19	4	0.0312713	0.752643	0.0205907	0.60736
Q9Y266	NUDC	Nuclear migration protein nudC (Nuclear distribution protein C homolog)	57	19	-0.103048	0.0118455	0.0206956	0.642688
Q9Y376	CAB39	Calcium-binding protein 39 (MO25alpha) (Protein Mo25)	31	16	-0.0796734	0.228141	0.0211958	0.820195
Q13131	PRKAA1	5'-AMP-activated protein kinase catalytic subunit alpha-1 (AMPK subunit alpha-1) (EC 2.7.11.1) (Acetyl-CoA carboxylase kinase) (ACACA kinase) (EC 2.7.11.27) (Hydroxymethylglutaryl-CoA reductase kinase) (HMGCR kinase) (EC 2.7.11.31) (Tau-protein kinase PRKAA1) (EC 2.7.11.26)	15	11	-0.123623	0.168074	0.0215628	0.480478
P08574	CYC1	Cytochrome c1, heme protein, mitochondrial (EC 7.1.1.8) (Complex III subunit 4) (Complex III subunit IV) (Cytochrome b-c1 complex subunit 4) (Ubiquinol-cytochrome-c reductase complex cytochrome c1 subunit) (Cytochrome c-1)	15	9	-0.367867	0.0270454	0.0216566	0.747093
P52565	ARHGDIA	Rho GDP-dissociation inhibitor 1 (Rho GDI 1) (Rho-GDI alpha)	19	9	-0.25574	0.00220814	0.0220244	0.636489
O43837	IDH3B	Isocitrate dehydrogenase [NAD] subunit beta, mitochondrial (Isocitric dehydrogenase subunit beta) (NAD(+)-specific ICDH subunit beta)	2	1	0.0423167	0.799506	0.0221616	0.940244
P07741	APRT	Adenine phosphoribosyltransferase (APRT) (EC 2.4.2.7)	14	8	0.0983807	0.491297	0.023229	0.779592
Q9H078	CLPB	Caseinolytic peptidase B protein homolog (EC 3.6.1.-) (Suppressor of potassium transport defect 3)	11	8	-0.176223	0.26688	0.0233253	0.744603
Q9NQ29	LUC7L	Putative RNA-binding protein Luc7-like 1 (Putative SR protein LUC7B1) (SR+89)	28	7	-0.296163	0.0423681	0.0239639	0.880447
P38919	EIF4A3	Eukaryotic initiation factor 4A-III (eIF-4A-III) (eIF4A-III) (EC 3.6.4.13) (ATP-dependent RNA helicase DDX48) (ATP-dependent RNA helicase eIF4A-3) (DEAD box protein 48) (Eukaryotic initiation factor 4A-like NUK-34) (Eukaryotic translation initiation factor 4A isoform 3) (Nuclear matrix protein 265) (NMP 265) (hNMP 265) [Cleaved into: Eukaryotic initiation factor 4A-III, N-terminally processed]	37	16	-0.0301083	0.760843	0.0240508	0.810924
O75044	SRGAP2	SLIT-ROBO Rho GTPase-activating protein 2 (srGAP2) (Formin-binding protein 2) (Rho GTPase-activating protein 34)	7	7	0.573357	0.079227	0.0241467	0.326295
Q9P2R7	SUCLA2	Succinate--CoA ligase [ADP-forming] subunit beta, mitochondrial (EC 6.2.1.5) (ATP-specific succinyl-CoA synthetase subunit beta) (A-SCS) (Succinyl-CoA synthetase beta-A chain) (SCS-betaA)	17	12	-0.330991	0.0065638	0.0247482	0.812919
P09525	ANXA4	Annexin A4 (35-beta calcimedin) (Annexin IV) (Annexin-4) (Carbohydrate-binding protein p33/p41) (Chromobindin-4) (Endonexin I) (Lipocortin IV) (P32.5) (PP4-X) (Placental anticoagulant protein II) (PAP-II) (Protein II)	19	13	0.0241487	0.892053	0.0251374	0.934961
Q9H1A4	ANAPC1	Anaphase-promoting complex subunit 1 (APC1) (Cyclosome subunit 1) (Mitotic checkpoint regulator) (Testis-specific gene 24 protein)	9	8	-0.393385	0.0301351	0.025218	0.850406
Q14289	PTK2B	Protein-tyrosine kinase 2-beta (EC 2.7.10.2) (Calcium-dependent tyrosine kinase) (CADTK) (Calcium-regulated non-receptor proline-rich tyrosine kinase) (Cell adhesion kinase beta) (CAK-beta) (CAKB) (Focal adhesion kinase 2) (FADK 2) (Proline-rich tyrosine kinase 2) (Related adhesion focal tyrosine kinase) (RAFTK)	18	17	0.343152	0.0138091	0.0252886	0.780918
Q99567	NUP88	Nuclear pore complex protein Nup88 (88 kDa nucleoporin) (Nucleoporin Nup88)	21	12	-0.0791915	0.322974	0.0259641	0.497155
Q13561	DCTN2	Dynactin subunit 2 (50 kDa dynein-associated polypeptide) (Dynactin complex 50 kDa subunit) (DCTN-50) (p50 dynamitin)	32	16	-0.0731848	0.290154	0.0260928	0.779419
O00410	IPO5	Importin-5 (Imp5) (Importin subunit beta-3) (Karyopherin beta-3) (Ran-binding protein 5) (RanBP5)	60	29	-0.156789	0.0710787	0.026319	0.535656
Q13155	AIMP2	Aminoacyl tRNA synthase complex-interacting multifunctional protein 2 (Multisynthase complex auxiliary component p38) (Protein JTV-1)	19	11	-0.0736862	0.490604	0.0264774	0.797264
P49770	EIF2B2	Translation initiation factor eIF-2B subunit beta (S20I15) (S20III15) (eIF-2B GDP-GTP exchange factor subunit beta)	12	7	-0.264787	0.144623	0.0266869	0.890024
P27695	APEX1	DNA-(apurinic or apyrimidinic site) endonuclease (EC 3.1.-.-) (APEX nuclease) (APEN) (Apurinic-apyrimidinic endonuclease 1) (AP endonuclease 1) (APE-1) (REF-1) (Redox factor-1) [Cleaved into: DNA-(apurinic or apyrimidinic site) endonuclease, mitochondrial]	25	13	-0.0373486	0.299393	0.0268454	0.48255
P00167	CYB5A	Cytochrome b5 (Microsomal cytochrome b5 type A) (MCB5)	19	6	0.178161	0.249437	0.0268898	0.863393
P40925	MDH1	Malate dehydrogenase, cytoplasmic (EC 1.1.1.37) (Cytosolic malate dehydrogenase) (Diiodophenylpyruvate reductase) (EC 1.1.1.96)	39	3	-0.248103	0.00212695	0.0277433	0.538736
Q99439	CNN2	Calponin-2 (Calponin H2, smooth muscle) (Neutral calponin)	6	5	0.0954736	0.560215	0.0280944	0.88716
Q9HD34	LYRM4	LYR motif-containing protein 4	1	1	-0.255887	0.303557	0.0283143	0.87093
Q9UBQ5	EIF3K	Eukaryotic translation initiation factor 3 subunit K (eIF3k) (Eukaryotic translation initiation factor 3 subunit 12) (Muscle-specific gene M9 protein) (PLAC-24) (eIF-3 p25) (eIF-3 p28)	19	8	-0.212496	0.0347055	0.0283493	0.721181
Q8IU81	IRF2BP1	Interferon regulatory factor 2-binding protein 1 (IRF-2-binding protein 1) (IRF-2BP1) (Probable E3 ubiquitin-protein ligase IRF2BP1) (EC 2.3.2.27) (Probable RING-type E3 ubiquitin transferase IRF2BP1)	10	6	0.0409022	0.775746	0.0283828	0.875451
A0A7I2V430	DDX1	ATP-dependent RNA helicase DDX1	67	34	-0.174802	0.0257791	0.028654	0.721917
Q9H444	CHMP4B	Charged multivesicular body protein 4b (Chromatin-modifying protein 4b) (CHMP4b) (SNF7 homolog associated with Alix 1) (SNF7-2) (hSnf7-2) (Vacuolar protein sorting-associated protein 32-2) (Vps32-2) (hVps32-2)	22	11	0.198572	0.363783	0.0287228	0.741157
P31939	ATIC	Bifunctional purine biosynthesis protein ATIC (AICAR transformylase/inosine monophosphate cyclohydrolase) (ATIC) [Cleaved into: Bifunctional purine biosynthesis protein ATIC, N-terminally processed] [Includes: Phosphoribosylaminoimidazolecarboxamide formyltransferase (EC 2.1.2.3) (5-aminoimidazole-4-carboxamide ribonucleotide formyltransferase) (AICAR formyltransferase) (AICAR transformylase); In…	65	6	-0.233673	0.000886122	0.029042	0.5522
Q7L9L4	MOB1B	MOB kinase activator 1B (Mob1 homolog 1A) (Mob1A) (Mob1B) (Mps one binder kinase activator-like 1A)	19	7	0.376695	0.000980779	0.0295865	0.5063
Q16740	CLPP	ATP-dependent Clp protease proteolytic subunit, mitochondrial (EC 3.4.21.92) (Endopeptidase Clp)	13	6	-0.232468	0.112788	0.0298484	0.694345
Q15061	WDR43	WD repeat-containing protein 43 (U3 small nucleolar RNA-associated protein 5 homolog)	9	4	-0.729734	0.0239969	0.0302009	0.944642
Q9NXN4	GDAP2	Ganglioside-induced differentiation-associated protein 2	6	5	-0.180717	0.219704	0.0306535	0.847877
Q9P2I0	CPSF2	Cleavage and polyadenylation specificity factor subunit 2 (Cleavage and polyadenylation specificity factor 100 kDa subunit) (CPSF 100 kDa subunit)	18	12	-0.00761172	0.965914	0.0311269	0.888556
Q96B26	EXOSC8	Exosome complex component RRP43 (Exosome component 8) (Opa-interacting protein 2) (OIP-2) (Ribosomal RNA-processing protein 43) (p9)	11	8	0.188796	0.174492	0.0312221	0.939891
Q7Z460	CLASP1	CLIP-associating protein 1 (Cytoplasmic linker-associated protein 1) (Multiple asters homolog 1) (Protein Orbit homolog 1) (hOrbit1)	28	18	0.0670908	0.459435	0.0312689	0.829903
A0A024R0F6	TRIM33	Tripartite motif-containing 33, isoform CRA_a	20	15	0.0750397	0.520315	0.03135	0.825071
Q9Y5K5	UCHL5	Ubiquitin carboxyl-terminal hydrolase isozyme L5 (UCH-L5) (EC 3.4.19.12) (Ubiquitin C-terminal hydrolase UCH37) (Ubiquitin thioesterase L5)	16	8	0.117578	0.513157	0.0314171	0.782094
Q96NB2	SFXN2	Sideroflexin-2	2	2	-0.185777	0.354693	0.0318378	0.781066
Q92539	LPIN2	Phosphatidate phosphatase LPIN2 (EC 3.1.3.4) (Lipin-2)	11	10	0.307162	0.115199	0.0318494	0.585642
P18074	ERCC2	General transcription and DNA repair factor IIH helicase subunit XPD (TFIIH subunit XPD) (EC 3.6.4.12) (Basic transcription factor 2 80 kDa subunit) (BTF2 p80) (CXPD) (DNA excision repair protein ERCC-2) (DNA repair protein complementing XP-D cells) (TFIIH basal transcription factor complex 80 kDa subunit) (TFIIH 80 kDa subunit) (TFIIH p80) (Xeroderma pigmentosum group D-complementing protein)	7	6	-0.108011	0.690652	0.0320957	0.939288
Q9Y450	HBS1L	HBS1-like protein (ERFS)	55	27	-0.0447343	0.568474	0.0325083	0.820626
Q9UBV2	SEL1L	Protein sel-1 homolog 1 (Suppressor of lin-12-like protein 1) (Sel-1L)	5	5	0.146373	0.595754	0.0330147	0.900809
P62316	SNRPD2	Small nuclear ribonucleoprotein Sm D2 (Sm-D2) (snRNP core protein D2)	40	8	-0.13333	0.0518825	0.0330199	0.495759
P35237	SERPINB6	Serpin B6 (Cytoplasmic antiproteinase) (CAP) (Peptidase inhibitor 6) (PI-6) (Placental thrombin inhibitor)	4	4	-0.265603	0.0278637	0.0330538	0.854986
Q9Y2L5	TRAPPC8	Trafficking protein particle complex subunit 8 (Protein TRS85 homolog)	15	6	0.309722	0.12707	0.0330647	0.708682
P78318	IGBP1	Immunoglobulin-binding protein 1 (B-cell signal transduction molecule alpha 4) (Protein alpha-4) (CD79a-binding protein 1) (Protein phosphatase 2/4/6 regulatory subunit) (Renal carcinoma antigen NY-REN-16)	12	9	-0.0339268	0.818305	0.0331671	0.848589
Q96RP9	GFM1	Elongation factor G, mitochondrial (EF-Gmt) (Elongation factor G 1, mitochondrial) (mEF-G 1) (Elongation factor G1) (hEFG1)	25	15	-0.21461	0.0719478	0.0332083	0.874771
Q9ULU4	ZMYND8	Protein kinase C-binding protein 1 (Cutaneous T-cell lymphoma-associated antigen se14-3) (CTCL-associated antigen se14-3) (Rack7) (Zinc finger MYND domain-containing protein 8)	20	3	-0.246442	0.204727	0.0332447	0.775205
Q8IY21	DDX60	Probable ATP-dependent RNA helicase DDX60 (EC 3.6.4.13) (DEAD box protein 60)	6	6	0.296634	0.0775303	0.033442	0.848328
Q9Y295	DRG1	Developmentally-regulated GTP-binding protein 1 (DRG-1) (Neural precursor cell expressed developmentally down-regulated protein 3) (NEDD-3) (Translation factor GTPase DRG1) (TRAFAC GTPase DRG1) (EC 3.6.5.-)	22	15	-0.161241	0.170915	0.0334558	0.735734
O95861	BPNT1	3'(2'),5'-bisphosphate nucleotidase 1 (EC 3.1.3.7) (Bisphosphate 3'-nucleotidase 1) (PAP-inositol 1,4-phosphatase) (PIP)	16	10	-0.268362	0.013442	0.0336249	0.714203
O95747	OXSR1	Serine/threonine-protein kinase OSR1 (EC 2.7.11.1) (Oxidative stress-responsive 1 protein)	29	13	0.105182	0.242128	0.0336375	0.810007
Q96QK1	VPS35	Vacuolar protein sorting-associated protein 35 (hVPS35) (Maternal-embryonic 3) (Vesicle protein sorting 35)	47	26	0.0113933	0.875387	0.0337976	0.415785
Q9Y285	FARSA	Phenylalanine--tRNA ligase alpha subunit (EC 6.1.1.20) (CML33) (Phenylalanyl-tRNA synthetase alpha subunit) (PheRS)	20	10	-0.139445	0.213802	0.0340395	0.707881
Q96SB4	SRPK1	SRSF protein kinase 1 (EC 2.7.11.1) (SFRS protein kinase 1) (Serine/arginine-rich protein-specific kinase 1) (SR-protein-specific kinase 1)	23	12	-0.0830086	0.277754	0.0342108	0.780706
Q6ZUX3	TOGARAM2	TOG array regulator of axonemal microtubules protein 2 (Crescerin-2)	3	1	0.294881	0.143859	0.0343347	0.888328
P63010	AP2B1	AP-2 complex subunit beta (AP105B) (Adaptor protein complex AP-2 subunit beta) (Adaptor-related protein complex 2 subunit beta) (Beta-2-adaptin) (Beta-adaptin) (Clathrin assembly protein complex 2 beta large chain) (Plasma membrane adaptor HA2/AP2 adaptin beta subunit)	81	21	0.115646	0.104737	0.0348319	0.427043
Q5JRX3	PITRM1	Presequence protease, mitochondrial (hPreP) (EC 3.4.24.-) (Pitrilysin metalloproteinase 1) (Metalloprotease 1) (hMP1)	25	19	-0.10977	0.0475949	0.0349966	0.769455
Q6UWE0	LRSAM1	E3 ubiquitin-protein ligase LRSAM1 (EC 2.3.2.27) (Leucine-rich repeat and sterile alpha motif-containing protein 1) (RING-type E3 ubiquitin transferase LRSAM1) (Tsg101-associated ligase) (hTAL)	5	5	-0.0408088	0.797692	0.0350327	0.880518
P62253	UBE2G1	Ubiquitin-conjugating enzyme E2 G1 (EC 2.3.2.23) (E2 ubiquitin-conjugating enzyme G1) (E217K) (UBC7) (Ubiquitin carrier protein G1) (Ubiquitin-protein ligase G1) [Cleaved into: Ubiquitin-conjugating enzyme E2 G1, N-terminally processed]	3	3	-0.0712131	0.301246	0.0354741	0.752649
Q9UET6	FTSJ1	Putative tRNA (cytidine(32)/guanosine(34)-2'-O)-methyltransferase (EC 2.1.1.205) (2'-O-ribose RNA methyltransferase TRM7 homolog) (Protein ftsJ homolog 1)	6	5	-0.00370961	0.987376	0.0355727	0.805281
Q99643	SDHC	Succinate dehydrogenase cytochrome b560 subunit, mitochondrial (Integral membrane protein CII-3) (QPs-1) (QPs1) (Succinate dehydrogenase complex subunit C) (Succinate-ubiquinone oxidoreductase cytochrome B large subunit) (CYBL)	1	1	-0.531733	0.111617	0.0356065	0.822739
P61225	RAP2B	Ras-related protein Rap-2b (EC 3.6.5.2)	14	6	0.0865755	0.478304	0.0358932	0.829218
Q15276	RABEP1	Rab GTPase-binding effector protein 1 (Rabaptin-4) (Rabaptin-5) (Rabaptin-5alpha) (Renal carcinoma antigen NY-REN-17)	21	16	-0.236547	0.0651449	0.0359175	0.647925
O00148	DDX39A	ATP-dependent RNA helicase DDX39A (EC 3.6.4.13) (DEAD box protein 39) (Nuclear RNA helicase URH49)	41	7	-0.0560174	0.31705	0.0361363	0.837101
Q13362	PPP2R5C	Serine/threonine-protein phosphatase 2A 56 kDa regulatory subunit gamma isoform (PP2A B subunit isoform B'-gamma) (PP2A B subunit isoform B56-gamma) (PP2A B subunit isoform PR61-gamma) (PP2A B subunit isoform R5-gamma) (Renal carcinoma antigen NY-REN-29)	9	1	0.170516	0.336387	0.0362586	0.893148
Q9Y4K3	TRAF6	TNF receptor-associated factor 6 (EC 2.3.2.27) (E3 ubiquitin-protein ligase TRAF6) (Interleukin-1 signal transducer) (RING finger protein 85) (RING-type E3 ubiquitin transferase TRAF6)	7	5	-0.274644	0.0924871	0.0362881	0.770945
Q13765	NACA	Nascent polypeptide-associated complex subunit alpha (NAC-alpha) (Alpha-NAC) (allergen Hom s 2)	24	4	-0.134012	0.0560329	0.0364472	0.464849
Q9BSL1	UBAC1	Ubiquitin-associated domain-containing protein 1 (UBA domain-containing protein 1) (E3 ubiquitin-protein ligase subunit KPC2) (Glialblastoma cell differentiation-related protein 1) (Kip1 ubiquitination-promoting complex protein 2)	47	17	0.349859	0.00141284	0.036552	0.829389
P83916	CBX1	Chromobox protein homolog 1 (HP1Hsbeta) (Heterochromatin protein 1 homolog beta) (HP1 beta) (Heterochromatin protein p25) (M31) (Modifier 1 protein) (p25beta)	13	4	-0.082115	0.712856	0.0367257	0.866061
P08047	SP1	Transcription factor Sp1	14	5	0.0600273	0.498731	0.0367518	0.785583
Q00059	TFAM	Transcription factor A, mitochondrial (mtTFA) (Mitochondrial transcription factor 1) (MtTF1) (Transcription factor 6) (TCF-6) (Transcription factor 6-like 2)	24	13	-0.342403	0.0653796	0.0367761	0.856892
P62318	SNRPD3	Small nuclear ribonucleoprotein Sm D3 (Sm-D3) (snRNP core protein D3)	20	5	-0.0374081	0.54472	0.0370374	0.437134
Q8N3F0	MTURN	Maturin (Maturin neural progenitor differentiation regulator protein homolog) (Protein Ells1)	4	2	0.109751	0.384404	0.0374187	0.646683
O15372	EIF3H	Eukaryotic translation initiation factor 3 subunit H (eIF3h) (Eukaryotic translation initiation factor 3 subunit 3) (eIF-3-gamma) (eIF3 p40 subunit)	32	16	-0.121494	0.175979	0.0380545	0.703425
O00273	DFFA	DNA fragmentation factor subunit alpha (DNA fragmentation factor 45 kDa subunit) (DFF-45) (Inhibitor of CAD) (ICAD)	16	10	-0.109969	0.607935	0.0381144	0.712276
P48739	PITPNB	Phosphatidylinositol transfer protein beta isoform (PI-TP-beta) (PtdIns transfer protein beta) (PtdInsTP beta)	21	9	-0.28616	0.00795186	0.0382236	0.667434
Q8IX12	CCAR1	Cell division cycle and apoptosis regulator protein 1 (Cell cycle and apoptosis regulatory protein 1) (CARP-1) (Death inducer with SAP domain)	31	23	-0.0645575	0.262096	0.0382969	0.766059
L0R849	EDARADD	2-phospho-D-glycerate hydro-lyase (EC 4.2.1.11)	36	1	-0.614345	0.0105132	0.0383	0.782953
Q8IYB3	SRRM1	Serine/arginine repetitive matrix protein 1 (SR-related nuclear matrix protein of 160 kDa) (SRm160) (Ser/Arg-related nuclear matrix protein)	35	14	0.0159262	0.75144	0.0383013	0.113915
Q9Y6C9	MTCH2	Mitochondrial carrier homolog 2 (Met-induced mitochondrial protein)	12	7	-0.254636	0.217947	0.0383504	0.837681
Q9C0I1	MTMR12	Myotubularin-related protein 12 (Inactive phosphatidylinositol 3-phosphatase 12) (Phosphatidylinositol 3 phosphate 3-phosphatase adapter subunit) (3-PAP) (3-phosphatase adapter protein)	8	7	0.225491	0.361352	0.0388519	0.796289
P36507	MAP2K2	Dual specificity mitogen-activated protein kinase kinase 2 (MAP kinase kinase 2) (MAPKK 2) (EC 2.7.12.2) (ERK activator kinase 2) (MAPK/ERK kinase 2) (MEK 2)	20	11	0.247587	0.130561	0.0389837	0.72696
P49005	POLD2	DNA polymerase delta subunit 2 (DNA polymerase delta subunit p50)	8	8	-0.123818	0.527083	0.0392094	0.770588
P27348	YWHAQ	14-3-3 protein theta (14-3-3 protein T-cell) (14-3-3 protein tau) (Protein HS1)	117	14	0.0815054	0.132248	0.0392473	0.0323475
P54136	RARS1	Arginine--tRNA ligase, cytoplasmic (EC 6.1.1.19) (Arginyl-tRNA synthetase) (ArgRS)	51	25	-0.177776	0.0915718	0.0395716	0.23556
Q03154	ACY1	Aminoacylase-1 (ACY-1) (EC 3.5.1.14) (N-acyl-L-amino-acid amidohydrolase)	17	11	-0.109735	0.480547	0.0395974	0.818376
P23526	AHCY	Adenosylhomocysteinase (AdoHcyase) (EC 3.3.1.1) (S-adenosyl-L-homocysteine hydrolase)	29	16	-0.442872	0.00599282	0.0397749	0.837595
P04844	RPN2	Dolichyl-diphosphooligosaccharide--protein glycosyltransferase subunit 2 (Dolichyl-diphosphooligosaccharide--protein glycosyltransferase 63 kDa subunit) (RIBIIR) (Ribophorin II) (RPN-II) (Ribophorin-2)	27	13	-0.0883715	0.380589	0.0399658	0.538679
Q02447	SP3	Transcription factor Sp3 (SPR-2)	7	4	-0.00691002	0.961514	0.0401315	0.868333
Q00013	MPP1	55 kDa erythrocyte membrane protein (p55) (Membrane protein, palmitoylated 1)	40	19	0.303822	0.0041231	0.040336	0.549278
Q01658	DR1	Protein Dr1 (Down-regulator of transcription 1) (Negative cofactor 2-beta) (NC2-beta) (TATA-binding protein-associated phosphoprotein)	5	4	0.104508	0.531761	0.0416573	0.621436
D6RD83	HNRNPD	Heterogeneous nuclear ribonucleoprotein D0 (Fragment)	23	2	-0.209402	0.0739538	0.0416799	0.699921
P51003	PAPOLA	Poly(A) polymerase alpha (PAP-alpha) (EC 2.7.7.19) (Polynucleotide adenylyltransferase alpha)	29	18	0.288374	0.0169035	0.0417266	0.697317
P26038	MSN	Moesin (Membrane-organizing extension spike protein)	95	28	-0.238295	0.0359075	0.0417864	0.260951
P13984	GTF2F2	General transcription factor IIF subunit 2 (EC 3.6.4.12) (ATP-dependent helicase GTF2F2) (General transcription factor IIF 30 kDa subunit) (Transcription initiation factor IIF subunit beta) (TFIIF-beta) (Transcription initiation factor RAP30)	19	12	-0.299426	0.0254581	0.0417954	0.681044
P53597	SUCLG1	Succinate--CoA ligase [ADP/GDP-forming] subunit alpha, mitochondrial (EC 6.2.1.4) (EC 6.2.1.5) (Succinyl-CoA synthetase subunit alpha) (SCS-alpha)	13	7	-0.299204	0.0123548	0.0418838	0.580889
P50213	IDH3A	Isocitrate dehydrogenase [NAD] subunit alpha, mitochondrial (EC 1.1.1.41) (Isocitric dehydrogenase subunit alpha) (NAD(+)-specific ICDH subunit alpha)	15	9	-0.354393	0.123166	0.0419876	0.802241
Q6PI48	DARS2	Aspartate--tRNA ligase, mitochondrial (EC 6.1.1.12) (Aspartyl-tRNA synthetase) (AspRS)	14	10	-0.173587	0.121398	0.0424235	0.626938
Q8ND56	LSM14A	Protein LSM14 homolog A (Protein FAM61A) (Protein SCD6 homolog) (Putative alpha-synuclein-binding protein) (AlphaSNBP) (RNA-associated protein 55A) (hRAP55) (hRAP55A)	17	11	0.214974	0.016098	0.042583	0.591943
Q02252	ALDH6A1	Methylmalonate-semialdehyde dehydrogenase [acylating], mitochondrial (MMSDH) (Malonate-semialdehyde dehydrogenase [acylating]) (EC 1.2.1.18) (EC 1.2.1.27) (Aldehyde dehydrogenase family 6 member A1)	7	6	0.133774	0.436195	0.0426342	0.676684
Q92538	GBF1	Golgi-specific brefeldin A-resistance guanine nucleotide exchange factor 1 (BFA-resistant GEF 1)	22	18	-0.0265504	0.73284	0.0436693	0.706525
Q14980	NUMA1	Nuclear mitotic apparatus protein 1 (Nuclear matrix protein-22) (NMP-22) (Nuclear mitotic apparatus protein) (NuMA protein) (SP-H antigen)	150	36	0.306534	0.0276033	0.0436999	0.779954
P52788	SMS	Spermine synthase (SPMSY) (EC 2.5.1.22) (Spermidine aminopropyltransferase)	19	12	-0.299148	0.0828712	0.0437719	0.834651
Q96DI7	SNRNP40	U5 small nuclear ribonucleoprotein 40 kDa protein (U5 snRNP 40 kDa protein) (U5-40K) (38 kDa-splicing factor) (Prp8-binding protein) (hPRP8BP) (U5 snRNP-specific 40 kDa protein) (WD repeat-containing protein 57)	14	1	-0.114631	0.180654	0.0442607	0.43427
Q9H6Z4	RANBP3	Ran-binding protein 3 (RanBP3)	26	2	0.054183	0.599878	0.0448335	0.599008
Q99613	EIF3C	Eukaryotic translation initiation factor 3 subunit C (eIF3c) (Eukaryotic translation initiation factor 3 subunit 8) (eIF3 p110)	51	26	-0.162695	0.246179	0.0453605	0.479302
Q8WW12	PCNP	PEST proteolytic signal-containing nuclear protein (PCNP) (PEST-containing nuclear protein)	20	10	0.264309	0.0520558	0.0466554	0.425093
Q9BY44	EIF2A	Eukaryotic translation initiation factor 2A (eIF-2A) (65 kDa eukaryotic translation initiation factor 2A) [Cleaved into: Eukaryotic translation initiation factor 2A, N-terminally processed]	30	20	-0.145031	0.219911	0.0468302	0.693171
Q7Z4V5	HDGFL2	Hepatoma-derived growth factor-related protein 2 (HDGF-related protein 2) (HRP-2) (Hepatoma-derived growth factor 2) (HDGF-2)	21	12	-0.0636121	0.182311	0.0468757	0.534885
Q6UXV4	APOOL	MICOS complex subunit MIC27 (Apolipoprotein O-like) (Protein FAM121A)	8	7	0.0375957	0.661048	0.0470891	0.552478
P11171	EPB41	Protein 4.1 (P4.1) (4.1R) (Band 4.1) (EPB4.1) (Erythrocyte membrane protein band 4.1)	68	9	0.218215	0.0146037	0.0476951	0.563518
Q9Y4W2	LAS1L	Ribosomal biogenesis protein LAS1L (Protein LAS1 homolog)	15	12	-0.341867	0.0442549	0.0478689	0.801467
Q96T51	RUFY1	RUN and FYVE domain-containing protein 1 (FYVE-finger protein EIP1) (La-binding protein 1) (Rab4-interacting protein) (Zinc finger FYVE domain-containing protein 12)	22	16	-0.0941002	0.360821	0.0479272	0.824797
P33176	KIF5B	Kinesin-1 heavy chain (Conventional kinesin heavy chain) (Ubiquitous kinesin heavy chain) (UKHC)	33	20	-0.189702	0.148019	0.0484219	0.701166
Q9H875	PRKRIP1	PRKR-interacting protein 1	2	2	0.021144	0.829479	0.0484754	0.751318
P63313	TMSB10	Thymosin beta-10	21	4	0.13717	0.574547	0.0487352	0.800078
Q8IYB5	SMAP1	Stromal membrane-associated protein 1	7	6	-0.0679443	0.703634	0.0492581	0.745799
A5YKK6	CNOT1	CCR4-NOT transcription complex subunit 1 (CCR4-associated factor 1) (Negative regulator of transcription subunit 1 homolog) (NOT1H) (hNOT1)	37	29	-0.0381005	0.55753	0.0496861	0.741046
Q5RHP9	ERICH3	Glutamate-rich protein 3	2	2	-0.197718	0.4305	0.0497358	0.690927
Q9NZD8	SPG21	Maspardin (Acid cluster protein 33) (Spastic paraplegia 21 autosomal recessive Mast syndrome protein) (Spastic paraplegia 21 protein)	3	3	-0.314369	0.150737	0.0497439	0.838532
P30613	PKLR	Pyruvate kinase PKLR (EC 2.7.1.40) (Pyruvate kinase 1) (Pyruvate kinase isozymes L/R) (R-type/L-type pyruvate kinase) (Red cell/liver pyruvate kinase)	66	27	-0.0804239	0.56079	0.0497765	0.63179
Q9Y224	RTRAF	RNA transcription, translation and transport factor protein (CLE7 homolog) (CLE) (hCLE)	25	13	-0.215815	0.0262025	0.0499627	0.387012
Q9Y679	AUP1	Lipid droplet-regulating VLDL assembly factor AUP1 (Ancient ubiquitous protein 1)	7	5	-0.223656	0.554767	0.0500255	0.835735
Q12907	LMAN2	Vesicular integral-membrane protein VIP36 (Glycoprotein GP36b) (Lectin mannose-binding 2) (Vesicular integral-membrane protein 36) (VIP36)	10	6	-0.347658	0.0334349	0.0503084	0.519428
Q96CN7	ISOC1	Isochorismatase domain-containing protein 1	13	5	-0.000876002	0.994598	0.0504202	0.691373
P25490	YY1	Transcriptional repressor protein YY1 (Delta transcription factor) (INO80 complex subunit S) (NF-E1) (Yin and yang 1) (YY-1)	18	12	0.0297809	0.19157	0.0507285	0.635713
P30048	PRDX3	Thioredoxin-dependent peroxide reductase, mitochondrial (EC 1.11.1.24) (Antioxidant protein 1) (AOP-1) (HBC189) (Peroxiredoxin III) (Prx-III) (Peroxiredoxin-3) (Protein MER5 homolog) (Thioredoxin-dependent peroxiredoxin 3)	17	7	-0.179024	0.0577356	0.0508762	0.680184
Q8N3U4	STAG2	Cohesin subunit SA-2 (SCC3 homolog 2) (Stromal antigen 2)	30	16	0.100972	0.0766624	0.0508943	0.774171
P05388	RPLP0	60S acidic ribosomal protein P0 (60S ribosomal protein L10E) (Large ribosomal subunit protein uL10)	59	12	-0.128992	0.15292	0.0508981	0.546638
Q12933	TRAF2	TNF receptor-associated factor 2 (EC 2.3.2.27) (E3 ubiquitin-protein ligase TRAF2) (RING-type E3 ubiquitin transferase TRAF2) (Tumor necrosis factor type 2 receptor-associated protein 3)	5	5	0.000695818	0.997963	0.051036	0.808225
Q9UK76	JPT1	Jupiter microtubule associated homolog 1 (Androgen-regulated protein 2) (Hematological and neurological expressed 1 protein) [Cleaved into: Jupiter microtubule associated homolog 1, N-terminally processed]	16	5	0.307494	0.0610248	0.0511219	0.721739
Q9UBQ0	VPS29	Vacuolar protein sorting-associated protein 29 (hVPS29) (PEP11 homolog) (Vesicle protein sorting 29)	11	6	0.2011	0.0457288	0.0514084	0.405879
Q9NYF8	BCLAF1	Bcl-2-associated transcription factor 1 (Btf) (BCLAF1 and THRAP3 family member 1)	45	26	-0.181109	0.0368549	0.0514851	0.290105
P56381	ATP5F1E	ATP synthase subunit epsilon, mitochondrial (ATPase subunit epsilon) (ATP synthase F1 subunit epsilon)	7	3	-0.225544	0.213766	0.0521343	0.77322
Q9HC36	MRM3	rRNA methyltransferase 3, mitochondrial (EC 2.1.1.-) (16S rRNA (guanosine(1370)-2'-O)-methyltransferase) (16S rRNA [Gm1370] 2'-O-methyltransferase) (RNA methyltransferase-like protein 1)	8	6	-0.339482	0.00246487	0.0524931	0.666941
P49748	ACADVL	Very long-chain specific acyl-CoA dehydrogenase, mitochondrial (VLCAD) (EC 1.3.8.9)	38	11	0.381834	0.0142452	0.0525118	0.434325
O15371	EIF3D	Eukaryotic translation initiation factor 3 subunit D (eIF3d) (Eukaryotic translation initiation factor 3 subunit 7) (eIF-3-zeta) (eIF3 p66)	30	18	-0.0520755	0.679475	0.0529631	0.594582
P21912	SDHB	Succinate dehydrogenase [ubiquinone] iron-sulfur subunit, mitochondrial (EC 1.3.5.1) (Iron-sulfur subunit of complex II) (Ip)	13	11	-0.301083	0.189429	0.0531315	0.82423
Q14331	FRG1	Protein FRG1 (FSHD region gene 1 protein)	13	6	0.310325	0.0325955	0.0532293	0.712614
Q9Y3I1	FBXO7	F-box only protein 7	17	9	0.492288	0.0272789	0.0532685	0.739925
P13693	TPT1	Translationally-controlled tumor protein (TCTP) (Fortilin) (Histamine-releasing factor) (HRF) (p23)	30	7	0.0717647	0.416954	0.0537453	0.586661
P12763	AHSG	Alpha-2-HS-glycoprotein (Asialofetuin) (Fetuin-A)	125	12	0.371792	0.168573	0.053966	0.829534
P11766	ADH5	Alcohol dehydrogenase class-3 (EC 1.1.1.1) (Alcohol dehydrogenase 5) (Alcohol dehydrogenase class chi chain) (Alcohol dehydrogenase class-III) (Glutathione-dependent formaldehyde dehydrogenase) (FALDH) (FDH) (GSH-FDH) (EC 1.1.1.-) (S-(hydroxymethyl)glutathione dehydrogenase) (EC 1.1.1.284)	26	12	-0.199091	0.0237188	0.054366	0.476156
A0A140VKE1	UGP2	UTP--glucose-1-phosphate uridylyltransferase (EC 2.7.7.9)	18	13	-0.271632	0.0384244	0.0548551	0.599269
Q5SSJ5	HP1BP3	Heterochromatin protein 1-binding protein 3 (Protein HP1-BP74)	41	19	0.0881566	0.0950579	0.0549351	0.459067
Q08495	DMTN	Dematin (Dematin actin-binding protein) (Erythrocyte membrane protein band 4.9)	45	16	0.521222	0.0307965	0.0552482	0.468728
P36404	ARL2	ADP-ribosylation factor-like protein 2	6	6	0.0578142	0.633343	0.0553027	0.697376
Q96C19	EFHD2	EF-hand domain-containing protein D2 (Swiprosin-1)	15	10	0.171489	0.405315	0.0553044	0.859252
P38159	RBMX	RNA-binding motif protein, X chromosome (Glycoprotein p43) (Heterogeneous nuclear ribonucleoprotein G) (hnRNP G) [Cleaved into: RNA-binding motif protein, X chromosome, N-terminally processed]	75	9	-0.0426443	0.637471	0.0557146	0.660593
Q07666	KHDRBS1	KH domain-containing, RNA-binding, signal transduction-associated protein 1 (GAP-associated tyrosine phosphoprotein p62) (Src-associated in mitosis 68 kDa protein) (Sam68) (p21 Ras GTPase-activating protein-associated p62) (p68)	24	9	-0.169656	0.0675226	0.0557271	0.332207
Q16629	SRSF7	Serine/arginine-rich splicing factor 7 (Splicing factor 9G8) (Splicing factor, arginine/serine-rich 7)	25	10	-0.134334	0.153697	0.056021	0.178813
Q9NY33	DPP3	Dipeptidyl peptidase 3 (EC 3.4.14.4) (Dipeptidyl aminopeptidase III) (Dipeptidyl arylamidase III) (Dipeptidyl peptidase III) (DPP III) (Enkephalinase B)	33	21	-0.155855	0.0125795	0.0560702	0.0645875
O43809	NUDT21	Cleavage and polyadenylation specificity factor subunit 5 (Cleavage and polyadenylation specificity factor 25 kDa subunit) (CPSF 25 kDa subunit) (Cleavage factor Im complex 25 kDa subunit) (CFIm25) (Nucleoside diphosphate-linked moiety X motif 21) (Nudix motif 21) (Nudix hydrolase 21) (Pre-mRNA cleavage factor Im 68 kDa subunit)	16	8	0.0818919	0.679791	0.0561	0.521249
Q13442	PDAP1	28 kDa heat- and acid-stable phosphoprotein (PDGF-associated protein) (PAP) (PDGFA-associated protein 1) (PAP1)	34	13	0.0813963	0.4738	0.0562497	0.506505
P38646	HSPA9	Stress-70 protein, mitochondrial (75 kDa glucose-regulated protein) (GRP-75) (Heat shock 70 kDa protein 9) (Mortalin) (MOT) (Peptide-binding protein 74) (PBP74)	158	23	-0.157397	0.0172708	0.0576638	0.0781734
O75312	ZPR1	Zinc finger protein ZPR1 (Zinc finger protein 259)	16	12	-0.051332	0.670066	0.0580883	0.163288
Q96TA2	YME1L1	ATP-dependent zinc metalloprotease YME1L1 (EC 3.4.24.-) (ATP-dependent metalloprotease FtsH1) (Meg-4) (Presenilin-associated metalloprotease) (PAMP) (YME1-like protein 1)	38	21	-0.160297	0.0349602	0.0585981	0.495235
P53582	METAP1	Methionine aminopeptidase 1 (MAP 1) (MetAP 1) (EC 3.4.11.18) (Peptidase M 1)	17	10	-0.129593	0.592159	0.0587647	0.746772
Q93009	USP7	Ubiquitin carboxyl-terminal hydrolase 7 (EC 3.4.19.12) (Deubiquitinating enzyme 7) (Herpesvirus-associated ubiquitin-specific protease) (Ubiquitin thioesterase 7) (Ubiquitin-specific-processing protease 7)	62	40	0.123027	0.0258257	0.0588015	0.27474
Q9NW13	RBM28	RNA-binding protein 28 (RNA-binding motif protein 28)	20	17	-0.415252	0.00289956	0.0591428	0.688545
Q9NTJ4	MAN2C1	Alpha-mannosidase 2C1 (EC 3.2.1.24) (Alpha mannosidase 6A8B) (Alpha-D-mannoside mannohydrolase) (Mannosidase alpha class 2C member 1)	3	3	-0.260848	0.0113255	0.0592564	0.780013
Q9UKF6	CPSF3	Cleavage and polyadenylation specificity factor subunit 3 (EC 3.1.27.-) (Cleavage and polyadenylation specificity factor 73 kDa subunit) (CPSF 73 kDa subunit) (mRNA 3'-end-processing endonuclease CPSF-73)	14	12	-0.194859	0.0887528	0.0592798	0.748135
Q9Y6D9	MAD1L1	Mitotic spindle assembly checkpoint protein MAD1 (Mitotic arrest deficient 1-like protein 1) (MAD1-like protein 1) (Mitotic checkpoint MAD1 protein homolog) (HsMAD1) (hMAD1) (Tax-binding protein 181)	17	15	-0.0253548	0.856182	0.0596227	0.631887
P22626	HNRNPA2B1	Heterogeneous nuclear ribonucleoproteins A2/B1 (hnRNP A2/B1)	225	18	0.0567837	0.133716	0.0599544	0.259021
Q6ZWT7	MBOAT2	Lysophospholipid acyltransferase 2 (LPLAT 2) (EC 2.3.1.-) (1-acylglycerophosphate O-acyltransferase MBOAT2) (EC 2.3.1.51) (1-acylglycerophosphocholine O-acyltransferase MBOAT2) (EC 2.3.1.23) (1-acylglycerophosphoethanolamine MBOAT2 O-acyltransferase) (EC 2.3.1.n7) (Lysophosphatidic acid acyltransferase) (LPAAT) (Lyso-PA acyltransferase) (Lysophosphatidylcholine acyltransferase) (LPCAT) (Lyso-PC a…	6	5	0.1681	0.201278	0.0601673	0.656838
Q9Y6I3	EPN1	Epsin-1 (EH domain-binding mitotic phosphoprotein) (EPS-15-interacting protein 1)	13	7	0.0891183	0.561224	0.0606006	0.578312
P36969	GPX4	Phospholipid hydroperoxide glutathione peroxidase (PHGPx) (EC 1.11.1.12) (Glutathione peroxidase 4) (GPx-4) (GSHPx-4)	14	8	-0.016005	0.880989	0.0607732	0.820576
Q8WWM7	ATXN2L	Ataxin-2-like protein (Ataxin-2 domain protein) (Ataxin-2-related protein)	40	21	-0.163334	0.0138695	0.0614435	0.448507
Q9BUF5	TUBB6	Tubulin beta-6 chain (Tubulin beta class V)	93	6	0.664581	0.00570635	0.06172	0.728897
Q9BVG4	PBDC1	Protein PBDC1 (Polysaccharide biosynthesis domain-containing protein 1)	11	9	-0.556083	0.0111263	0.0617286	0.698677
Q8TEQ6	GEMIN5	Gem-associated protein 5 (Gemin5)	26	20	-0.24496	0.000194152	0.0618879	0.492379
Q5EBM0	CMPK2	UMP-CMP kinase 2, mitochondrial (EC 2.7.4.14) (Nucleoside-diphosphate kinase) (EC 2.7.4.6)	18	12	0.51407	0.00306547	0.0619256	0.702355
Q53GQ0	HSD17B12	Very-long-chain 3-oxoacyl-CoA reductase (EC 1.1.1.330) (17-beta-hydroxysteroid dehydrogenase 12) (17-beta-HSD 12) (3-ketoacyl-CoA reductase) (KAR) (Estradiol 17-beta-dehydrogenase 12) (EC 1.1.1.62) (Short chain dehydrogenase/reductase family 12C member 1)	15	9	-0.275462	0.168774	0.0619536	0.686569
Q15643	TRIP11	Thyroid receptor-interacting protein 11 (TR-interacting protein 11) (TRIP-11) (Clonal evolution-related gene on chromosome 14 protein) (Golgi-associated microtubule-binding protein 210) (GMAP-210) (Trip230)	20	17	0.202232	0.528264	0.062124	0.817364
Q6PCE3	PGM2L1	Glucose 1,6-bisphosphate synthase (EC 2.7.1.106) (PMMLP) (Phosphoglucomutase-2-like 1)	19	12	0.140535	0.517496	0.0622246	0.68537
P60228	EIF3E	Eukaryotic translation initiation factor 3 subunit E (eIF3e) (Eukaryotic translation initiation factor 3 subunit 6) (Viral integration site protein INT-6 homolog) (eIF-3 p48)	29	16	-0.0766097	0.464079	0.0629934	0.368967
Q99707	MTR	Methionine synthase (MS) (EC 2.1.1.13) (5-methyltetrahydrofolate--homocysteine methyltransferase) (Cobalamin-dependent methionine synthase) (Vitamin-B12 dependent methionine synthase)	9	8	0.167934	0.448025	0.0630574	0.838712
P82979	SARNP	SAP domain-containing ribonucleoprotein (Cytokine-induced protein of 29 kDa) (Nuclear protein Hcc-1) (Proliferation-associated cytokine-inducible protein CIP29)	23	11	0.106172	0.187908	0.0632841	0.437309
O95782	AP2A1	AP-2 complex subunit alpha-1 (100 kDa coated vesicle protein A) (Adaptor protein complex AP-2 subunit alpha-1) (Adaptor-related protein complex 2 subunit alpha-1) (Alpha-adaptin A) (Alpha1-adaptin) (Clathrin assembly protein complex 2 alpha-A large chain) (Plasma membrane adaptor HA2/AP2 adaptin alpha A subunit)	95	28	0.197653	0.0226875	0.0634173	0.253811
A0A024RDF4	HNRPD	Heterogeneous nuclear ribonucleoprotein D (AU-rich element RNA binding protein 1, 37kDa), isoform CRA_e	79	3	-0.0162506	0.766441	0.0635314	0.131241
Q9UL40	ZNF346	Zinc finger protein 346 (Just another zinc finger protein)	1	1	0.113543	0.180232	0.0636359	0.588611
O76071	CIAO1	Probable cytosolic iron-sulfur protein assembly protein CIAO1 (WD repeat-containing protein 39)	5	4	-0.139061	0.410648	0.0642903	0.761472
Q8NC44	RETREG2	Reticulophagy regulator 2	1	1	-0.101445	0.273361	0.0643135	0.709128
P23588	EIF4B	Eukaryotic translation initiation factor 4B (eIF-4B)	96	22	-0.147167	0.280393	0.064335	0.52068
P21399	ACO1	Cytoplasmic aconitate hydratase (Aconitase) (EC 4.2.1.3) (Citrate hydro-lyase) (Ferritin repressor protein) (Iron regulatory protein 1) (IRP1) (Iron-responsive element-binding protein 1) (IRE-BP 1)	24	19	0.0525792	0.638039	0.064938	0.638626
H3BVI4	LMF1	Lipase maturation factor	5	1	0.186623	0.383054	0.0656767	0.810364
P60673	PFN3	Profilin-3 (Profilin III)	4	1	-0.632266	0.0140076	0.0657452	0.727018
Q14694	USP10	Ubiquitin carboxyl-terminal hydrolase 10 (EC 3.4.19.12) (Deubiquitinating enzyme 10) (Ubiquitin thioesterase 10) (Ubiquitin-specific-processing protease 10)	23	12	-0.319683	0.109827	0.0657638	0.7099
Q86TB9	PATL1	Protein PAT1 homolog 1 (PAT1-like protein 1) (Protein PAT1 homolog b) (Pat1b) (hPat1b)	5	5	0.0723202	0.372407	0.0660609	0.760918
Q658P3	STEAP3	Metalloreductase STEAP3 (EC 1.16.1.-) (Dudulin-2) (Six-transmembrane epithelial antigen of prostate 3) (Tumor suppressor-activated pathway protein 6) (hTSAP6) (pHyde) (hpHyde)	6	5	0.733501	0.0206775	0.0661239	0.768815
Q9UMZ2	SYNRG	Synergin gamma (AP1 subunit gamma-binding protein 1) (Gamma-synergin)	16	12	0.140243	0.0854482	0.0661982	0.593478
P29692	EEF1D	Elongation factor 1-delta (EF-1-delta) (Antigen NY-CO-4)	41	13	-0.0314077	0.752667	0.0665801	0.42315
O75116	ROCK2	Rho-associated protein kinase 2 (EC 2.7.11.1) (Rho kinase 2) (Rho-associated, coiled-coil-containing protein kinase 2) (Rho-associated, coiled-coil-containing protein kinase II) (ROCK-II) (p164 ROCK-2)	27	20	0.342258	0.112349	0.0666962	0.787881
Q8IUR7	ARMC8	Armadillo repeat-containing protein 8	21	5	0.41135	0.014306	0.0668554	0.64636
P04264	KRT1	Keratin, type II cytoskeletal 1 (67 kDa cytokeratin) (Cytokeratin-1) (CK-1) (Hair alpha protein) (Keratin-1) (K1) (Type-II keratin Kb1)	84	24	0.236861	0.685654	0.0668837	0.911932
Q5JTV8	TOR1AIP1	Torsin-1A-interacting protein 1 (Lamin-associated protein 1B) (LAP1B)	20	13	-0.0286394	0.576767	0.0672928	0.2618
Q13057	COASY	Bifunctional coenzyme A synthase (CoA synthase) (NBP) (POV-2) [Includes: Phosphopantetheine adenylyltransferase (EC 2.7.7.3) (Dephospho-CoA pyrophosphorylase) (Pantetheine-phosphate adenylyltransferase) (PPAT); Dephospho-CoA kinase (DPCK) (EC 2.7.1.24) (Dephosphocoenzyme A kinase) (DPCOAK)]	5	4	-0.444538	0.0582077	0.0678317	0.624622
Q13451	FKBP5	Peptidyl-prolyl cis-trans isomerase FKBP5 (PPIase FKBP5) (EC 5.2.1.8) (51 kDa FK506-binding protein) (51 kDa FKBP) (FKBP-51) (54 kDa progesterone receptor-associated immunophilin) (Androgen-regulated protein 6) (FF1 antigen) (FK506-binding protein 5) (FKBP-5) (FKBP54) (p54) (HSP90-binding immunophilin) (Rotamase)	72	29	-0.0586071	0.365376	0.0682825	0.191873
Q9Y315	DERA	Deoxyribose-phosphate aldolase (DERA) (EC 4.1.2.4) (2-deoxy-D-ribose 5-phosphate aldolase) (Phosphodeoxyriboaldolase) (Deoxyriboaldolase)	13	11	0.156245	0.227918	0.0692495	0.627516
M0QXA7	WIZ	Protein Wiz	5	4	-0.0182388	0.776055	0.0693486	0.717082
Q96A72	MAGOHB	Protein mago nashi homolog 2	12	6	-0.0929897	0.267313	0.0695947	0.0493975
O00541	PES1	Pescadillo homolog	16	14	-0.229096	0.104134	0.0696186	0.723928
P63104	YWHAZ	14-3-3 protein zeta/delta (Protein kinase C inhibitor protein 1) (KCIP-1)	144	11	-0.248567	0.00370529	0.0696579	0.185035
Q00839	HNRNPU	Heterogeneous nuclear ribonucleoprotein U (hnRNP U) (GRIP120) (Nuclear p120 ribonucleoprotein) (Scaffold-attachment factor A) (SAF-A) (p120) (pp120)	162	4	0.178378	0.00411639	0.0702622	0.545429
Q9NV96	TMEM30A	Cell cycle control protein 50A (P4-ATPase flippase complex beta subunit TMEM30A) (Transmembrane protein 30A)	11	4	-0.11465	0.405863	0.0703283	0.789305
P78417	GSTO1	Glutathione S-transferase omega-1 (GSTO-1) (EC 2.5.1.18) (Glutathione S-transferase omega 1-1) (GSTO 1-1) (Glutathione-dependent dehydroascorbate reductase) (EC 1.8.5.1) (Monomethylarsonic acid reductase) (MMA(V) reductase) (EC 1.20.4.2) (S-(Phenacyl)glutathione reductase) (SPG-R)	93	16	-0.0778683	0.407928	0.0707701	0.146514
O43665	RGS10	Regulator of G-protein signaling 10 (RGS10)	9	5	0.225533	0.0292245	0.0710583	0.742649
Q16762	TST	Thiosulfate sulfurtransferase (EC 2.8.1.1) (Rhodanese)	7	5	0.310238	0.125352	0.0711428	0.721483
Q9GZT8	NIF3L1	NIF3-like protein 1 (Amyotrophic lateral sclerosis 2 chromosomal region candidate gene 1 protein)	8	7	-0.15443	0.196125	0.0714412	0.501648
O15427	SLC16A3	Monocarboxylate transporter 4 (MCT 4) (Solute carrier family 16 member 3)	5	4	5.26e-05	0.999824	0.0714683	0.743317
P25325	MPST	3-mercaptopyruvate sulfurtransferase (MST) (EC 2.8.1.2)	11	7	0.0177994	0.866473	0.0716818	0.427577
Q5T1M5	FKBP15	FK506-binding protein 15 (FKBP-15) (133 kDa FK506-binding protein) (133 kDa FKBP) (FKBP-133) (WASP- and FKBP-like protein) (WAFL)	17	12	0.0114135	0.917133	0.0717733	0.541004
P0DP25	CALM3	Calmodulin-3	64	8	0.343903	0.0943656	0.0720398	0.555597
P53634	CTSC	Dipeptidyl peptidase 1 (EC 3.4.14.1) (Cathepsin C) (Cathepsin J) (Dipeptidyl peptidase I) (DPP-I) (DPPI) (Dipeptidyl transferase) [Cleaved into: Dipeptidyl peptidase 1 exclusion domain chain (Dipeptidyl peptidase I exclusion domain chain); Dipeptidyl peptidase 1 heavy chain (Dipeptidyl peptidase I heavy chain); Dipeptidyl peptidase 1 light chain (Dipeptidyl peptidase I light chain)]	7	3	-0.382219	0.0352562	0.0721895	0.633063
Q92797	SYMPK	Symplekin	34	25	-0.0634652	0.377399	0.0723143	0.652476
Q9Y3S2	ZNF330	Zinc finger protein 330 (Nucleolar autoantigen 36) (Nucleolar cysteine-rich protein)	9	6	-0.0288014	0.682657	0.0725718	0.564517
P53041	PPP5C	Serine/threonine-protein phosphatase 5 (PP5) (EC 3.1.3.16) (Protein phosphatase T) (PP-T) (PPT)	24	14	-0.201537	0.0548614	0.0729183	0.360858
Q9BY43	CHMP4A	Charged multivesicular body protein 4a (Chromatin-modifying protein 4a) (CHMP4a) (SNF7 homolog associated with Alix-2) (SNF7-1) (hSnf-1) (Vacuolar protein sorting-associated protein 32-1) (Vps32-1) (hVps32-1)	15	9	0.216009	0.166523	0.0729533	0.509138
Q32MZ4	LRRFIP1	Leucine-rich repeat flightless-interacting protein 1 (LRR FLII-interacting protein 1) (GC-binding factor 2) (TAR RNA-interacting protein)	30	16	-0.13602	0.25509	0.0736399	0.666625
O95232	LUC7L3	Luc7-like protein 3 (Cisplatin resistance-associated-overexpressed protein) (Luc7A) (Okadaic acid-inducible phosphoprotein OA48-18) (cAMP regulatory element-associated protein 1) (CRE-associated protein 1) (CREAP-1)	29	14	-0.124267	0.10101	0.0737994	0.175335
Q9C073	FAM117A	Protein FAM117A (C/EBP-induced protein)	15	11	0.534315	0.00922825	0.0739228	0.625832
Q99459	CDC5L	Cell division cycle 5-like protein (Cdc5-like protein) (Pombe cdc5-related protein)	39	23	-0.224936	0.0735997	0.0739243	0.656012
O43813	LANCL1	Glutathione S-transferase LANCL1 (EC 2.5.1.18) (40 kDa erythrocyte membrane protein) (p40) (LanC-like protein 1)	10	8	0.0680431	0.261142	0.073926	0.225911
P15927	RPA2	Replication protein A 32 kDa subunit (RP-A p32) (Replication factor A protein 2) (RF-A protein 2) (Replication protein A 34 kDa subunit) (RP-A p34)	20	6	-0.0678978	0.568917	0.0741955	0.705166
Q92974	ARHGEF2	Rho guanine nucleotide exchange factor 2 (Guanine nucleotide exchange factor H1) (GEF-H1) (Microtubule-regulated Rho-GEF) (Proliferating cell nucleolar antigen p40)	30	22	-0.204222	0.28674	0.074248	0.733645
Q63ZY3	KANK2	KN motif and ankyrin repeat domain-containing protein 2 (Ankyrin repeat domain-containing protein 25) (Matrix-remodeling-associated protein 3) (SRC-1-interacting protein) (SIP) (SRC-interacting protein) (SRC1-interacting protein)	20	14	0.633525	0.0911419	0.0744775	0.742683
P52907	CAPZA1	F-actin-capping protein subunit alpha-1 (CapZ alpha-1)	23	10	-0.0592052	0.480388	0.075071	0.214217
Q03188	CENPC	Centromere protein C (CENP-C) (Centromere autoantigen C) (Centromere protein C 1) (CENP-C 1) (Interphase centromere complex protein 7)	17	13	0.243254	0.128885	0.0752429	0.601288
F8VXC8	SMARCC2	SWI/SNF complex subunit SMARCC2	37	1	0.0306674	0.5554	0.0753465	0.218894
Q14677	CLINT1	Clathrin interactor 1 (Clathrin-interacting protein localized in the trans-Golgi region) (Clint) (Enthoprotin) (Epsin-4) (Epsin-related protein) (EpsinR)	9	8	0.062591	0.712842	0.0756405	0.486128
Q9H307	PNN	Pinin (140 kDa nuclear and cell adhesion-related phosphoprotein) (Desmosome-associated protein) (Domain-rich serine protein) (DRS protein) (DRSP) (Melanoma metastasis clone A protein) (Nuclear protein SDK3) (SR-like protein)	31	24	-0.12795	0.0169522	0.075743	0.332291
Q7LBC6	KDM3B	Lysine-specific demethylase 3B (EC 1.14.11.65) (JmjC domain-containing histone demethylation protein 2B) (Jumonji domain-containing protein 1B) (Nuclear protein 5qNCA) ([histone H3]-dimethyl-L-lysine(9) demethylase 3B)	22	14	-0.335786	0.0992431	0.0757573	0.776139
P08621	SNRNP70	U1 small nuclear ribonucleoprotein 70 kDa (U1 snRNP 70 kDa) (U1-70K) (snRNP70)	40	16	-0.0998087	0.167046	0.0757721	0.473333
P06703	S100A6	Protein S100-A6 (Calcyclin) (Growth factor-inducible protein 2A9) (MLN 4) (Prolactin receptor-associated protein) (PRA) (S100 calcium-binding protein A6)	50	3	-0.169223	0.263396	0.0758827	0.715032
O75152	ZC3H11A	Zinc finger CCCH domain-containing protein 11A	27	19	-0.0614323	0.766559	0.0759211	0.675347
Q9UIS9	MBD1	Methyl-CpG-binding domain protein 1 (CXXC-type zinc finger protein 3) (Methyl-CpG-binding protein MBD1) (Protein containing methyl-CpG-binding domain 1)	11	8	-0.0687709	0.702645	0.0760264	0.716426
P00367	GLUD1	Glutamate dehydrogenase 1, mitochondrial (GDH 1) (EC 1.4.1.3)	30	6	-0.211807	0.0343742	0.0761015	0.330003
O00442	RTCA	RNA 3'-terminal phosphate cyclase (RNA cyclase) (RNA-3'-phosphate cyclase) (EC 6.5.1.4) (RNA terminal phosphate cyclase domain-containing protein 1) (RTC domain-containing protein 1)	21	13	0.324472	0.0775429	0.0762002	0.226174
A0A024R1T5	CNP	2',3'-cyclic-nucleotide 3'-phosphodiesterase (CNP) (CNPase) (EC 3.1.4.37)	20	15	0.233081	0.188438	0.0762229	0.414237
Q9Y3C6	PPIL1	Peptidyl-prolyl cis-trans isomerase-like 1 (PPIase) (EC 5.2.1.8) (Rotamase PPIL1)	7	5	-0.27121	0.0971663	0.076331	0.596789
Q00403	GTF2B	Transcription initiation factor IIB (EC 2.3.1.48) (General transcription factor TFIIB) (S300-II)	17	14	0.168298	0.760443	0.0766483	0.919025
P25705	ATP5F1A	ATP synthase subunit alpha, mitochondrial (ATP synthase F1 subunit alpha)	118	26	-0.262541	0.000898898	0.0768588	0.229511
Q5TC84	OGFRL1	Opioid growth factor receptor-like protein 1	2	2	0.278733	0.499054	0.0770502	0.834146
P18031	PTPN1	Tyrosine-protein phosphatase non-receptor type 1 (EC 3.1.3.48) (Protein-tyrosine phosphatase 1B) (PTP-1B)	12	9	-0.210307	0.0626714	0.0772535	0.509616
Q9UMR2	DDX19B	ATP-dependent RNA helicase DDX19B (EC 3.6.4.13) (DEAD box RNA helicase DEAD5) (DEAD box protein 19B)	27	2	-0.0953914	0.710151	0.0773452	0.69579
O43395	PRPF3	U4/U6 small nuclear ribonucleoprotein Prp3 (Pre-mRNA-splicing factor 3) (hPrp3) (U4/U6 snRNP 90 kDa protein)	30	17	-0.00275824	0.984702	0.07764	0.618648
Q9NU19	TBC1D22B	TBC1 domain family member 22B	11	10	0.0746136	0.383698	0.0778727	0.766087
Q9NVI7	ATAD3A	ATPase family AAA domain-containing protein 3A	41	6	-0.167276	0.211747	0.078438	0.450701
O76031	CLPX	ATP-dependent Clp protease ATP-binding subunit clpX-like, mitochondrial	21	17	0.0732132	0.73724	0.0786185	0.814181
O96019	ACTL6A	Actin-like protein 6A (53 kDa BRG1-associated factor A) (Actin-related protein Baf53a) (ArpNbeta) (BRG1-associated factor 53A) (BAF53A) (INO80 complex subunit K)	14	8	-0.0937739	0.298641	0.0789102	0.631286
Q13148	TARDBP	TAR DNA-binding protein 43 (TDP-43)	17	8	-0.0368952	0.65416	0.0793561	0.534544
P57740	NUP107	Nuclear pore complex protein Nup107 (107 kDa nucleoporin) (Nucleoporin Nup107)	15	11	-0.105328	0.189871	0.0794521	0.244573
Q9NR50	EIF2B3	Translation initiation factor eIF-2B subunit gamma (eIF-2B GDP-GTP exchange factor subunit gamma)	13	9	-0.249586	0.0105932	0.0795198	0.295364
Q92522	H1-10	Histone H1.10 (Histone H1x)	30	13	0.688337	0.00109355	0.0796981	0.25987
P62937	PPIA	Peptidyl-prolyl cis-trans isomerase A (PPIase A) (EC 5.2.1.8) (Cyclophilin A) (Cyclosporin A-binding protein) (Rotamase A) [Cleaved into: Peptidyl-prolyl cis-trans isomerase A, N-terminally processed]	185	7	-0.0246979	0.557533	0.0797716	0.477116
Q14152	EIF3A	Eukaryotic translation initiation factor 3 subunit A (eIF3a) (Eukaryotic translation initiation factor 3 subunit 10) (eIF-3-theta) (eIF3 p167) (eIF3 p180) (eIF3 p185)	119	58	-0.0832612	0.415575	0.0801107	0.120023
P09429	HMGB1	High mobility group protein B1 (High mobility group protein 1) (HMG-1)	79	13	0.145942	0.00707075	0.0805571	0.32011
Q15154	PCM1	Pericentriolar material 1 protein (PCM-1) (hPCM-1)	47	1	0.16586	0.0572001	0.0807319	0.675938
Q8N1G4	LRRC47	Leucine-rich repeat-containing protein 47	25	15	-0.195241	0.0952474	0.0814624	0.657843
P60709	ACTB	Actin, cytoplasmic 1 (Beta-actin) [Cleaved into: Actin, cytoplasmic 1, N-terminally processed]	322	0	0.0869318	0.162429	0.0814845	0.0364834
O60296	TRAK2	Trafficking kinesin-binding protein 2 (Amyotrophic lateral sclerosis 2 chromosomal region candidate gene 3 protein)	10	7	0.990586	0.00910854	0.0816839	0.683549
P05455	SSB	Lupus La protein (La autoantigen) (La ribonucleoprotein) (Sjoegren syndrome type B antigen) (SS-B)	76	29	-0.191544	0.0166016	0.0819454	0.388305
Q8N9B5	JMY	Junction-mediating and -regulatory protein	5	4	-0.053989	0.830769	0.0825805	0.696388
O60508	CDC40	Pre-mRNA-processing factor 17 (Cell division cycle 40 homolog) (EH-binding protein 3) (Ehb3) (PRP17 homolog) (hPRP17)	14	12	-0.110597	0.134483	0.0827513	0.72927
Q8NCW5	NAXE	NAD(P)H-hydrate epimerase (EC 5.1.99.6) (Apolipoprotein A-I-binding protein) (AI-BP) (NAD(P)HX epimerase) (YjeF N-terminal domain-containing protein 1) (YjeF_N1)	8	4	-0.237186	0.0259567	0.0828242	0.561544
Q13263	TRIM28	Transcription intermediary factor 1-beta (TIF1-beta) (E3 SUMO-protein ligase TRIM28) (EC 2.3.2.27) (KRAB-associated protein 1) (KAP-1) (KRAB-interacting protein 1) (KRIP-1) (Nuclear corepressor KAP-1) (RING finger protein 96) (RING-type E3 ubiquitin transferase TIF1-beta) (Tripartite motif-containing protein 28)	141	35	-0.0426043	0.440903	0.0828465	0.626527
O14925	TIMM23	Mitochondrial import inner membrane translocase subunit Tim23	5	4	-0.0703733	0.580047	0.0829824	0.719543
Q9UI10	EIF2B4	Translation initiation factor eIF-2B subunit delta (eIF-2B GDP-GTP exchange factor subunit delta)	23	5	-0.41754	0.0241286	0.0839259	0.241571
Q9NVM9	INTS13	Integrator complex subunit 13 (Cell cycle regulator Mat89Bb homolog) (Germ cell tumor 1) (Protein asunder homolog) (Sarcoma antigen NY-SAR-95)	7	6	-0.440695	0.00387897	0.0839811	0.485796
Q9BV57	ADI1	1,2-dihydroxy-3-keto-5-methylthiopentene dioxygenase (EC 1.13.11.54) (Acireductone dioxygenase (Fe(2+)-requiring)) (ARD) (Fe-ARD) (Membrane-type 1 matrix metalloproteinase cytoplasmic tail-binding protein 1) (MTCBP-1) (Submergence-induced protein-like factor) (Sip-L)	9	7	0.722294	0.0528514	0.0841729	0.755344
Q5VWQ0	RSBN1	Lysine-specific demethylase 9 (KDM9) (EC 1.14.11.-) (Round spermatid basic protein 1)	4	3	-0.245054	0.241626	0.0842938	0.833204
Q9ULH1	ASAP1	Arf-GAP with SH3 domain, ANK repeat and PH domain-containing protein 1 (130 kDa phosphatidylinositol 4,5-bisphosphate-dependent ARF1 GTPase-activating protein) (ADP-ribosylation factor-directed GTPase-activating protein 1) (ARF GTPase-activating protein 1) (Development and differentiation-enhancing factor 1) (DEF-1) (Differentiation-enhancing factor 1) (PIP2-dependent ARF1 GAP)	33	17	0.300676	0.0237408	0.0844371	0.259923
Q15833	STXBP2	Syntaxin-binding protein 2 (Protein unc-18 homolog 2) (Unc18-2) (Protein unc-18 homolog B) (Unc-18B)	22	15	0.131653	0.310438	0.0848789	0.511148
P42566	EPS15	Epidermal growth factor receptor substrate 15 (Protein Eps15) (Protein AF-1p)	50	30	0.0589024	0.256375	0.0849331	0.511097
Q96NC0	ZMAT2	Zinc finger matrin-type protein 2	11	6	0.150713	0.372442	0.0851986	0.555235
O75531	BANF1	Barrier-to-autointegration factor (Breakpoint cluster region protein 1) [Cleaved into: Barrier-to-autointegration factor, N-terminally processed]	23	4	0.176262	0.240243	0.0856902	0.360952
Q14691	GINS1	DNA replication complex GINS protein PSF1 (GINS complex subunit 1)	3	2	0.248591	0.095892	0.0857224	0.704614
Q15121	PEA15	Astrocytic phosphoprotein PEA-15 (15 kDa phosphoprotein enriched in astrocytes) (Phosphoprotein enriched in diabetes) (PED)	3	2	0.0292182	0.82577	0.0860217	0.531402
P45974	USP5	Ubiquitin carboxyl-terminal hydrolase 5 (EC 3.4.19.12) (Deubiquitinating enzyme 5) (Isopeptidase T) (Ubiquitin thioesterase 5) (Ubiquitin-specific-processing protease 5)	39	22	-0.111959	0.198702	0.0861586	0.0939112
O95365	ZBTB7A	Zinc finger and BTB domain-containing protein 7A (Factor binding IST protein 1) (FBI-1) (Factor that binds to inducer of short transcripts protein 1) (HIV-1 1st-binding protein 1) (Leukemia/lymphoma-related factor) (POZ and Krueppel erythroid myeloid ontogenic factor) (POK erythroid myeloid ontogenic factor) (Pokemon) (Pokemon 1) (TTF-I-interacting peptide 21) (TIP21) (Zinc finger protein 857A)	9	7	0.338984	0.0433764	0.0866279	0.778466
Q9Y5K8	ATP6V1D	V-type proton ATPase subunit D (V-ATPase subunit D) (V-ATPase 28 kDa accessory protein) (Vacuolar proton pump subunit D)	8	5	0.111589	0.440456	0.0868078	0.0816627
O43504	LAMTOR5	Ragulator complex protein LAMTOR5 (Hepatitis B virus X-interacting protein) (HBV X-interacting protein) (HBX-interacting protein) (Late endosomal/lysosomal adaptor and MAPK and MTOR activator 5)	6	3	0.173201	0.279242	0.086917	0.500084
Q32Q12	NME1-NME2	Nucleoside diphosphate kinase (EC 2.7.4.6)	52	2	-0.186153	0.105503	0.0870632	0.533785
Q5T6F2	UBAP2	Ubiquitin-associated protein 2 (UBAP-2)	21	7	0.0349369	0.747932	0.0871708	0.480822
Q8N684	CPSF7	Cleavage and polyadenylation specificity factor subunit 7 (Cleavage and polyadenylation specificity factor 59 kDa subunit) (CPSF 59 kDa subunit) (Cleavage factor Im complex 59 kDa subunit) (CFIm59) (Pre-mRNA cleavage factor Im 59 kDa subunit)	14	12	-0.207458	0.0548019	0.0875885	0.426875
Q6PK82	AP3D1	AP-3 complex subunit delta (Fragment)	23	8	0.0204006	0.804048	0.0878486	0.316639
P40818	USP8	Ubiquitin carboxyl-terminal hydrolase 8 (EC 3.4.19.12) (Deubiquitinating enzyme 8) (Ubiquitin isopeptidase Y) (hUBPy) (Ubiquitin thioesterase 8) (Ubiquitin-specific-processing protease 8)	13	11	0.181168	0.244839	0.0880297	0.652066
O75326	SEMA7A	Semaphorin-7A (CDw108) (JMH blood group antigen) (John-Milton-Hargen human blood group Ag) (Semaphorin-K1) (Sema K1) (Semaphorin-L) (Sema L) (CD antigen CD108)	11	10	-0.142652	0.505204	0.08806	0.785237
Q6FG99	RPLP1	RPLP1 protein	38	2	-0.0949927	0.019829	0.0880779	0.317722
B3KRJ9		cDNA FLJ34439 fis, clone HLUNG2001146, highly similar to Splicing factor, arginine/serine-rich 12	14	1	0.0705715	0.607136	0.0881382	0.65511
Q9H4L7	SMARCAD1	SWI/SNF-related matrix-associated actin-dependent regulator of chromatin subfamily A containing DEAD/H box 1 (EC 3.6.4.12) (ATP-dependent helicase 1) (hHEL1)	8	5	-0.153942	0.204259	0.0884842	0.768609
Q9BTC0	DIDO1	Death-inducer obliterator 1 (DIO-1) (hDido1) (Death-associated transcription factor 1) (DATF-1)	28	21	-0.052615	0.576269	0.0886756	0.293145
O00161	SNAP23	Synaptosomal-associated protein 23 (SNAP-23) (Vesicle-membrane fusion protein SNAP-23)	17	4	-0.35643	0.00548869	0.0896535	0.147508
Q92769	HDAC2	Histone deacetylase 2 (HD2) (EC 3.5.1.98)	20	5	-0.0996792	0.393304	0.0896753	0.599834
P61201	COPS2	COP9 signalosome complex subunit 2 (SGN2) (Signalosome subunit 2) (Alien homolog) (JAB1-containing signalosome subunit 2) (Thyroid receptor-interacting protein 15) (TR-interacting protein 15) (TRIP-15)	18	12	-0.0825851	0.2467	0.0902911	0.227861
Q96F85	CNRIP1	CB1 cannabinoid receptor-interacting protein 1 (CRIP-1)	8	4	-0.37516	0.00700822	0.0903533	0.535306
O94880	PHF14	PHD finger protein 14	4	3	-0.191477	0.374235	0.0904378	0.752127
Q99700	ATXN2	Ataxin-2 (Spinocerebellar ataxia type 2 protein) (Trinucleotide repeat-containing gene 13 protein)	15	2	-0.388085	0.099427	0.091265	0.570341
Q3T052	ITIH4	Inter-alpha-trypsin inhibitor heavy chain H4 (ITI heavy chain H4) (ITI-HC4) (Inter-alpha-inhibitor heavy chain 4)	15	13	0.293772	0.27823	0.0913278	0.767274
O95249	GOSR1	Golgi SNAP receptor complex member 1 (28 kDa Golgi SNARE protein) (28 kDa cis-Golgi SNARE p28) (GOS-28)	2	2	0.274844	0.0321857	0.0913657	0.647176
Q13435	SF3B2	Splicing factor 3B subunit 2 (Pre-mRNA-splicing factor SF3b 145 kDa subunit) (SF3b145) (Spliceosome-associated protein 145) (SAP 145)	87	38	-0.0292706	0.583982	0.0914492	0.0442769
P08579	SNRPB2	U2 small nuclear ribonucleoprotein B'' (U2 snRNP B'')	17	5	-0.180625	0.0614425	0.0918004	0.187111
Q09161	NCBP1	Nuclear cap-binding protein subunit 1 (80 kDa nuclear cap-binding protein) (CBP80) (NCBP 80 kDa subunit)	29	17	-0.175635	0.102004	0.0920206	0.476232
Q9UKN8	GTF3C4	General transcription factor 3C polypeptide 4 (EC 2.3.1.48) (TF3C-delta) (Transcription factor IIIC 90 kDa subunit) (TFIIIC 90 kDa subunit) (TFIIIC90) (Transcription factor IIIC subunit delta)	7	6	-0.174373	0.0607542	0.0921977	0.763249
Q6P2Q9	PRPF8	Pre-mRNA-processing-splicing factor 8 (220 kDa U5 snRNP-specific protein) (PRP8 homolog) (Splicing factor Prp8) (p220)	117	68	-0.0654367	0.212214	0.0922275	0.149538
Q15435	PPP1R7	Protein phosphatase 1 regulatory subunit 7 (Protein phosphatase 1 regulatory subunit 22)	22	11	0.0110588	0.830233	0.0922333	0.0615656
P40926	MDH2	Malate dehydrogenase, mitochondrial (EC 1.1.1.37)	58	18	-0.324256	0.0145828	0.092476	0.16629
Q96CW1	AP2M1	AP-2 complex subunit mu (AP-2 mu chain) (Adaptin-mu2) (Adaptor protein complex AP-2 subunit mu) (Adaptor-related protein complex 2 subunit mu) (Clathrin assembly protein complex 2 mu medium chain) (Clathrin coat assembly protein AP50) (Clathrin coat-associated protein AP50) (HA2 50 kDa subunit) (Plasma membrane adaptor AP-2 50 kDa protein)	50	13	0.24311	0.0221697	0.0929303	0.176881
Q9Y237	PIN4	Peptidyl-prolyl cis-trans isomerase NIMA-interacting 4 (EC 5.2.1.8) (Parvulin-14) (Par14) (hPar14) (Parvulin-17) (Par17) (hPar17) (Peptidyl-prolyl cis-trans isomerase Pin4) (PPIase Pin4) (Peptidyl-prolyl cis/trans isomerase EPVH) (hEPVH) (Rotamase Pin4)	13	8	0.088882	0.466535	0.0931039	0.31544
P17544	ATF7	Cyclic AMP-dependent transcription factor ATF-7 (cAMP-dependent transcription factor ATF-7) (Activating transcription factor 7) (Transcription factor ATF-A)	4	4	-0.20138	0.314893	0.093302	0.322235
Q16630	CPSF6	Cleavage and polyadenylation specificity factor subunit 6 (Cleavage and polyadenylation specificity factor 68 kDa subunit) (CPSF 68 kDa subunit) (Cleavage factor Im complex 68 kDa subunit) (CFIm68) (Pre-mRNA cleavage factor Im 68 kDa subunit) (Protein HPBRII-4/7)	29	14	-0.0885923	0.140633	0.0933618	0.337465
O75923	DYSF	Dysferlin (Dystrophy-associated fer-1-like protein) (Fer-1-like protein 1)	60	47	0.472831	0.0251492	0.0934278	0.555033
Q9Y2R0	COA3	Cytochrome c oxidase assembly factor 3 homolog, mitochondrial (Coiled-coil domain-containing protein 56) (Mitochondrial translation regulation assembly intermediate of cytochrome c oxidase protein of 12 kDa)	6	5	-0.259906	0.0417792	0.0935352	0.529063
Q9NXH9	TRMT1	tRNA (guanine(26)-N(2))-dimethyltransferase (EC 2.1.1.216) (tRNA 2,2-dimethylguanosine-26 methyltransferase) (tRNA(guanine-26,N(2)-N(2)) methyltransferase) (tRNA(m(2,2)G26)dimethyltransferase)	16	12	0.0361393	0.861886	0.0937045	0.751748
Q9H1E3	NUCKS1	Nuclear ubiquitous casein and cyclin-dependent kinase substrate 1 (P1)	19	10	0.0399263	0.642188	0.094025	0.608355
Q9P265	DIP2B	Disco-interacting protein 2 homolog B (DIP2 homolog B)	9	8	-0.105712	0.428708	0.094138	0.615488
Q96BJ3	AIDA	Axin interactor, dorsalization-associated protein (Axin interaction partner and dorsalization antagonist)	10	6	0.360879	0.0949218	0.0945194	0.552688
Q9UHQ4	BCAP29	B-cell receptor-associated protein 29 (BCR-associated protein 29) (Bap29)	9	6	0.038259	0.701772	0.0945469	0.678637
O14929	HAT1	Histone acetyltransferase type B catalytic subunit (EC 2.3.1.48) (Histone acetyltransferase 1)	26	10	0.210596	0.0286293	0.0951305	0.560901
Q5T0F9	CC2D1B	Coiled-coil and C2 domain-containing protein 1B (Five prime repressor element under dual repression-binding protein 2) (FRE under dual repression-binding protein 2) (Freud-2)	2	2	-0.154912	0.297831	0.0951606	0.629905
P15170	GSPT1	Eukaryotic peptide chain release factor GTP-binding subunit ERF3A (Eukaryotic peptide chain release factor subunit 3a) (eRF3a) (G1 to S phase transition protein 1 homolog)	44	23	0.0138785	0.776106	0.0951747	0.0195359
Q9Y265	RUVBL1	RuvB-like 1 (EC 3.6.4.12) (49 kDa TATA box-binding protein-interacting protein) (49 kDa TBP-interacting protein) (54 kDa erythrocyte cytosolic protein) (ECP-54) (INO80 complex subunit H) (Nuclear matrix protein 238) (NMP 238) (Pontin 52) (TIP49a) (TIP60-associated protein 54-alpha) (TAP54-alpha)	42	17	-0.226433	0.120308	0.0951795	0.226878
Q9BY32	ITPA	Inosine triphosphate pyrophosphatase (ITPase) (Inosine triphosphatase) (EC 3.6.1.9) (Non-canonical purine NTP pyrophosphatase) (Non-standard purine NTP pyrophosphatase) (Nucleoside-triphosphate diphosphatase) (Nucleoside-triphosphate pyrophosphatase) (NTPase) (Putative oncogene protein hlc14-06-p)	7	4	-0.373762	0.118428	0.0955419	0.267418
Q9BRF8	CPPED1	Serine/threonine-protein phosphatase CPPED1 (EC 3.1.3.16) (Calcineurin-like phosphoesterase domain-containing protein 1) (Complete S-transactivated protein 1)	12	10	0.00565233	0.903485	0.0957041	0.516664
Q9UN86	G3BP2	Ras GTPase-activating protein-binding protein 2 (G3BP-2) (GAP SH3 domain-binding protein 2)	12	2	-0.028163	0.826195	0.0957584	0.470341
P63027	VAMP2	Vesicle-associated membrane protein 2 (VAMP-2) (Synaptobrevin-2)	6	1	0.260798	0.181939	0.0957978	0.478736
Q9NX55	HYPK	Huntingtin-interacting protein K (Huntingtin yeast partner K)	8	3	-0.0983114	0.326203	0.0961446	0.372874
P07384	CAPN1	Calpain-1 catalytic subunit (EC 3.4.22.52) (Calcium-activated neutral proteinase 1) (CANP 1) (Calpain mu-type) (Calpain-1 large subunit) (Cell proliferation-inducing gene 30 protein) (Micromolar-calpain) (muCANP)	53	23	-5.58e-05	0.999534	0.0963256	0.130446
Q06210	GFPT1	Glutamine--fructose-6-phosphate aminotransferase [isomerizing] 1 (EC 2.6.1.16) (D-fructose-6-phosphate amidotransferase 1) (Glutamine:fructose-6-phosphate amidotransferase 1) (GFAT 1) (GFAT1) (Hexosephosphate aminotransferase 1)	11	9	-0.128408	0.315338	0.0964811	0.520187
Q8NC96	NECAP1	Adaptin ear-binding coat-associated protein 1 (NECAP endocytosis-associated protein 1) (NECAP-1)	5	4	-0.0496211	0.886399	0.096546	0.7622
Q9NX08	COMMD8	COMM domain-containing protein 8	3	3	-0.116687	0.244171	0.0965993	0.58441
Q7Z7E8	UBE2Q1	Ubiquitin-conjugating enzyme E2 Q1 (EC 2.3.2.23) (E2 ubiquitin-conjugating enzyme Q1) (Protein NICE-5) (Ubiquitin carrier protein Q1) (Ubiquitin-protein ligase Q1)	3	3	-0.701971	0.0925111	0.0966102	0.671934
Q9H8G2	CAAP1	Caspase activity and apoptosis inhibitor 1 (Conserved anti-apoptotic protein) (CAAP)	7	5	-0.170738	0.480943	0.0966201	0.56067
Q9NZ01	TECR	Very-long-chain enoyl-CoA reductase (EC 1.3.1.93) (Synaptic glycoprotein SC2) (Trans-2,3-enoyl-CoA reductase) (TER)	8	6	-0.19711	0.244965	0.0966473	0.669909
O75448	MED24	Mediator of RNA polymerase II transcription subunit 24 (Activator-recruited cofactor 100 kDa component) (ARC100) (Cofactor required for Sp1 transcriptional activation subunit 4) (CRSP complex subunit 4) (Mediator complex subunit 24) (Thyroid hormone receptor-associated protein 4) (Thyroid hormone receptor-associated protein complex 100 kDa component) (Trap100) (hTRAP100) (Vitamin D3 receptor-inte…	7	6	-0.33807	0.0870038	0.0970432	0.618468
Q9NX63	CHCHD3	MICOS complex subunit MIC19 (Coiled-coil-helix-coiled-coil-helix domain-containing protein 3)	29	16	-0.0218496	0.743307	0.0971491	0.168253
Q6VN20	RANBP10	Ran-binding protein 10 (RanBP10)	12	6	0.194192	0.250157	0.0973579	0.465853
P99999	CYCS	Cytochrome c	24	6	-0.0642927	0.550255	0.0974029	0.223345
Q7Z569	BRAP	BRCA1-associated protein (EC 2.3.2.27) (BRAP2) (Impedes mitogenic signal propagation) (IMP) (RING finger protein 52) (RING-type E3 ubiquitin transferase BRAP2) (Renal carcinoma antigen NY-REN-63)	15	12	-0.148783	0.28937	0.0976027	0.412311
Q9NUJ1	ABHD10	Palmitoyl-protein thioesterase ABHD10, mitochondrial (EC 3.1.2.22) (Acyl-protein thioesterase ABHD10) (Alpha/beta hydrolase domain-containing protein 10) (Abhydrolase domain-containing protein 10) (Mycophenolic acid acyl-glucuronide esterase, mitochondrial) (EC 3.1.1.93)	8	6	-0.171309	0.0222245	0.0976958	0.256344
Q9UKK9	NUDT5	ADP-sugar pyrophosphatase (EC 3.6.1.13) (8-oxo-dGDP phosphatase) (EC 3.6.1.58) (Nuclear ATP-synthesis protein NUDIX5) (EC 2.7.7.96) (Nucleoside diphosphate-linked moiety X motif 5) (Nudix motif 5) (hNUDT5) (YSA1H)	12	9	-0.216074	0.0347861	0.0982128	0.196976
Q13162	PRDX4	Peroxiredoxin-4 (EC 1.11.1.24) (Antioxidant enzyme AOE372) (AOE37-2) (Peroxiredoxin IV) (Prx-IV) (Thioredoxin peroxidase AO372) (Thioredoxin-dependent peroxide reductase A0372) (Thioredoxin-dependent peroxiredoxin 4)	19	6	0.0551919	0.612654	0.0983201	0.310835
P05198	EIF2S1	Eukaryotic translation initiation factor 2 subunit 1 (Eukaryotic translation initiation factor 2 subunit alpha) (eIF-2-alpha) (eIF-2A) (eIF-2alpha)	43	18	-0.217078	0.00708451	0.0983352	0.227204
B3KSZ8		cDNA FLJ37362 fis, clone BRAMY2024004, highly similar to Splicing factor, arginine/serine-rich 16	6	6	0.0646055	0.795727	0.0984049	0.423684
Q9NRX5	SERINC1	Serine incorporator 1 (Tumor differentially expressed protein 1-like) (Tumor differentially expressed protein 2)	15	8	0.203476	0.108219	0.0984613	0.320886
Q12846	STX4	Syntaxin-4 (Renal carcinoma antigen NY-REN-31)	11	8	-0.137822	0.296312	0.0986304	0.236357
P53701	HCCS	Holocytochrome c-type synthase (EC 4.4.1.17) (Cytochrome c-type heme lyase)	14	9	-0.0819895	0.228392	0.0988098	0.462362
P06733	ENO1	Alpha-enolase (EC 4.2.1.11) (2-phospho-D-glycerate hydro-lyase) (C-myc promoter-binding protein) (Enolase 1) (MBP-1) (MPB-1) (Non-neural enolase) (NNE) (Phosphopyruvate hydratase) (Plasminogen-binding protein)	113	16	-0.494334	0.00882808	0.0988513	0.18646
P10768	ESD	S-formylglutathione hydrolase (FGH) (EC 3.1.2.12) (Esterase D) (Methylumbelliferyl-acetate deacetylase) (EC 3.1.1.56)	23	9	-0.178172	0.0972537	0.0988817	0.00326708
Q9NSD9	FARSB	Phenylalanine--tRNA ligase beta subunit (EC 6.1.1.20) (Phenylalanyl-tRNA synthetase beta subunit) (PheRS)	43	25	-0.103384	0.18571	0.0990549	0.343251
Q9H6S0	YTHDC2	3'-5' RNA helicase YTHDC2 (EC 3.6.4.13) (YTH domain-containing protein 2) (hYTHDC2)	17	14	0.279035	0.0671614	0.0991547	0.344746
Q96F86	EDC3	Enhancer of mRNA-decapping protein 3 (LSM16 homolog) (YjeF N-terminal domain-containing protein 2) (YjeF_N2) (hYjeF_N2) (YjeF domain-containing protein 1)	6	6	-0.26367	0.0312597	0.0993128	0.379532
Q9Y262	EIF3L	Eukaryotic translation initiation factor 3 subunit L (eIF3l) (Eukaryotic translation initiation factor 3 subunit 6-interacting protein) (Eukaryotic translation initiation factor 3 subunit E-interacting protein)	34	18	-0.0169208	0.668515	0.0993766	0.00896267
P16930	FAH	Fumarylacetoacetase (FAA) (EC 3.7.1.2) (Beta-diketonase) (Fumarylacetoacetate hydrolase)	10	6	0.277257	0.143851	0.0994213	0.295677
Q8TCT9	HM13	Minor histocompatibility antigen H13 (EC 3.4.23.-) (Intramembrane protease 1) (IMP-1) (IMPAS-1) (hIMP1) (Presenilin-like protein 3) (Signal peptide peptidase)	8	5	-0.629676	0.00293893	0.0995258	0.461352
Q96PK6	RBM14	RNA-binding protein 14 (Paraspeckle protein 2) (PSP2) (RNA-binding motif protein 14) (RRM-containing coactivator activator/modulator) (Synaptotagmin-interacting protein) (SYT-interacting protein)	46	20	0.023105	0.48891	0.099889	0.353869
P23511	NFYA	Nuclear transcription factor Y subunit alpha (CAAT box DNA-binding protein subunit A) (Nuclear transcription factor Y subunit A) (NF-YA)	4	2	0.258028	0.216867	0.100249	0.696489
Q9Y2V2	CARHSP1	Calcium-regulated heat-stable protein 1 (Calcium-regulated heat-stable protein of 24 kDa) (CRHSP-24)	12	4	0.610222	0.051814	0.100414	0.387881
P21333	FLNA	Filamin-A (FLN-A) (Actin-binding protein 280) (ABP-280) (Alpha-filamin) (Endothelial actin-binding protein) (Filamin-1) (Non-muscle filamin)	156	86	0.00303905	0.983906	0.100641	0.283665
Q9BYC5	FUT8	Alpha-(1,6)-fucosyltransferase (Alpha1-6FucT) (EC 2.4.1.68) (Fucosyltransferase 8) (GDP-L-Fuc:N-acetyl-beta-D-glucosaminide alpha1,6-fucosyltransferase) (GDP-fucose--glycoprotein fucosyltransferase) (Glycoprotein 6-alpha-L-fucosyltransferase)	1	1	-0.253755	0.0733305	0.100904	0.440712
Q6PUJ7	HEL-215	Prohibitin	42	17	-0.362777	0.00157542	0.101842	0.242995
P30038	ALDH4A1	Delta-1-pyrroline-5-carboxylate dehydrogenase, mitochondrial (P5C dehydrogenase) (EC 1.2.1.88) (Aldehyde dehydrogenase family 4 member A1) (L-glutamate gamma-semialdehyde dehydrogenase)	19	12	-0.0321423	0.597586	0.101969	0.451753
A0A024QZN9	VDAC2	Outer mitochondrial membrane protein porin 2 (Voltage-dependent anion-selective channel protein 2)	36	12	-0.272942	0.0439887	0.102568	0.455036
Q8TF46	DIS3L	DIS3-like exonuclease 1 (EC 3.1.13.-)	6	5	0.0070185	0.967002	0.103244	0.659029
Q96RN5	MED15	Mediator of RNA polymerase II transcription subunit 15 (Activator-recruited cofactor 105 kDa component) (ARC105) (CTG repeat protein 7a) (Mediator complex subunit 15) (Positive cofactor 2 glutamine/Q-rich-associated protein) (PC2 glutamine/Q-rich-associated protein) (TPA-inducible gene 1 protein) (TIG-1) (Trinucleotide repeat-containing gene 7 protein)	4	4	-0.166452	0.295179	0.103387	0.814088
Q05397	PTK2	Focal adhesion kinase 1 (FADK 1) (EC 2.7.10.2) (Focal adhesion kinase-related nonkinase) (FRNK) (Protein phosphatase 1 regulatory subunit 71) (PPP1R71) (Protein-tyrosine kinase 2) (p125FAK) (pp125FAK)	11	8	-0.0350626	0.76205	0.103671	0.512656
Q9Y4Z0	LSM4	U6 snRNA-associated Sm-like protein LSm4 (Glycine-rich protein) (GRP)	16	5	-0.147045	0.0199419	0.103919	0.310909
P37198	NUP62	Nuclear pore glycoprotein p62 (62 kDa nucleoporin) (Nucleoporin Nup62)	12	7	0.0509504	0.659597	0.104013	0.611444
P53680	AP2S1	AP-2 complex subunit sigma (Adaptor protein complex AP-2 subunit sigma) (Adaptor-related protein complex 2 subunit sigma) (Clathrin assembly protein 2 sigma small chain) (Clathrin coat assembly protein AP17) (Clathrin coat-associated protein AP17) (HA2 17 kDa subunit) (Plasma membrane adaptor AP-2 17 kDa protein) (Sigma2-adaptin)	17	7	0.384108	0.0187868	0.104688	0.564761
B4E2B5		MICOS complex subunit MIC60 (Mitofilin)	43	2	-0.0797529	0.604175	0.10492	0.541553
Q15555	MAPRE2	Microtubule-associated protein RP/EB family member 2 (APC-binding protein EB2) (End-binding protein 2) (EB2)	13	8	-0.117814	0.249759	0.105003	0.416829
P50583	NUDT2	Bis(5'-nucleosyl)-tetraphosphatase [asymmetrical] (EC 3.6.1.17) (Diadenosine 5',5'''-P1,P4-tetraphosphate asymmetrical hydrolase) (Ap4A hydrolase) (Ap4Aase) (Diadenosine tetraphosphatase) (Nucleoside diphosphate-linked moiety X motif 2) (Nudix motif 2)	6	5	-0.185522	0.008043	0.105182	0.594861
[truncated: 1,452 more rows]
