# Supplementary material for: Human cellular model systems of β-thalassemia enable in-depth analysis of disease phenotype
Source: Nat Commun. 2023 Oct 6;14:6260. doi: 10.1038/s41467-023-41961-9 (PMC10558456; doi:10.1038/s41467-023-41961-9)
Supplement: Supplementary file 5 — Source Data [file 41467_2023_41961_MOESM5_ESM.xlsx]

## Sheet: Fig 1B
WT
	ProE	BasoE	PolyE	OrthoE	Retic	Apoptotic/Dead
0	79.37	17.04	0	0	0	3.59
2	10.18	83.63	1.77	0	0	4.42
3	1.13	89.27	6.78	0	0	2.82
4	0	71.05	24.12	3.07	0	1.75
5	0	38	52	6.4	0	3.6
6	0	1.57	29.8	58.43	7.06	3.14
7	0	0.93	6.51	77.67	12.09	2.79
8	0	0	1.68	72.27	21.43	4.62
10	0	0	0	61.25	27.08	11.67
HBB+/-
	ProE	BasoE	PolyE	OrthoE	Retic	Apoptotic/Dead
0	78.04	18.69	0	0	0	3.27
2	16.67	73.08	0	0	0	10.26
3	1.49	86.57	7.96	0	0	3.98
4	0	73.17	23.41	1.95	0	1.46
5	0	30.58	63.59	3.4	0	2.43
6	0	3.77	27.55	63.02	2.26	3.4
7	0	0.43	9.44	77.25	6.44	6.44
8	0	0	2.47	86.42	5.35	5.76
10	0	0	0.42	83.75	6.67	9.17
HBB-/-
	ProE	BasoE	PolyE	OrthoE	Retic	Apoptotic/Dead
0	61.95	33.63	0	0	0	4.42
2	11.54	79.67	0	0	0	8.79
3	0.44	95.2	0.87	0	0	3.49
4	0	80.09	12.22	0.45	0	7.24
5	0	54.59	38.07	1.38	0	5.96
6	0	24.26	43.67	3.5	0.27	28.3
7	0	4.03	34.07	23.08	0	38.83
8	0	0.9	10.41	25.79	0.45	62.44
10	0	0	2.17	27.1	0.27	70.46

## Sheet: Fig 1C
WT	HBB+/-	HBB-/-
21.2105	19.5865	21.2105
18.711	18.2228	19.342
17.3565	20.5037	19.7291
22.4885	26.4466	24.8236
19.1208	17.8933	20.9732
19.0524	19.1808	19.1808
29.8132	30.7556	30.7556
19.1208	18.9796	17.5905
17.5377	15.2459	15.4622
26.1693	26.1693	27.8534
32.1019	27.8534	31.5384
20.5037	17.9233	18.025
18.2352	17.9233	18.5689
16.0647	21.5983	18.6855
ANOVA results
Table Analyzed	Doubling time
Data sets analyzed	A-C
ANOVA summary
F	0.03544
P value	0.9652
P value summary	ns
Significant diff. among means (P < 0.05)?	No
R squared	0.001814
Brown-Forsythe test
F (DFn, DFd)	0.02549 (2, 39)
P value	0.9748
P value summary	ns
Are SDs significantly different (P < 0.05)?	No
Bartlett's test
Bartlett's statistic (corrected)	0.1018
P value	0.9504
P value summary	ns
Are SDs significantly different (P < 0.05)?	No
ANOVA table	SS	DF	MS	F (DFn, DFd)	P value
Treatment (between columns)	1.655	2	0.8274	F (2, 39) = 0.03544	P=0.9652
Residual (within columns)	910.4	39	23.34
Total	912.1	41
Data summary
Number of treatments (columns)	3
Number of values (total)	42
Multiple comparisons
Number of families	1
Number of comparisons per family	3
Alpha	0.05
Tukey's multiple comparisons test	Mean Diff.	95.00% CI of diff.	Below threshold?	Summary	Adjusted P Value
WT vs. HBB+/-	-0.05689	-4.506 to 4.392	No	ns	0.9995	A-B
WT vs. HBB-/-	-0.4466	-4.896 to 4.003	No	ns	0.9676	A-C
HBB+/- vs. HBB-/-	-0.3897	-4.839 to 4.059	No	ns	0.9752	B-C
Test details	Mean 1	Mean 2	Mean Diff.	SE of diff.	n1	n2	q	DF
WT vs. HBB+/-	21.25	21.31	-0.05689	1.826	14	14	0.04406	39
WT vs. HBB-/-	21.25	21.7	-0.4466	1.826	14	14	0.3459	39
HBB+/- vs. HBB-/-	21.31	21.7	-0.3897	1.826	14	14	0.3018	39

## Sheet: Fig 1D
WT	HBB+/-	HBB-/-
97.3	100	94.74
100	97.48	99
99.03	98.7	98.78
99.28	97.06	98.25
100	99.19	97.59
98.85	100	98.84
98.77	97.44	98.7
98.08	99.05	98.46
98.04	91.72	98.47
96.19	96.19	97.83
100	98.9	98.65
100	100	98.96
100	100	97.83
98.35	100	98.89
ANOVA results
Table Analyzed	Expansion viability
Data sets analyzed	A-C
ANOVA summary
F	0.6763
P value	0.5144
P value summary	ns
Significant diff. among means (P < 0.05)?	No
R squared	0.03352
Brown-Forsythe test
F (DFn, DFd)	1.713 (2, 39)
P value	0.1936
P value summary	ns
Are SDs significantly different (P < 0.05)?	No
Bartlett's test
Bartlett's statistic (corrected)	8.781
P value	0.0124
P value summary	*
Are SDs significantly different (P < 0.05)?	Yes
ANOVA table	SS	DF	MS	F (DFn, DFd)	P value
Treatment (between columns)	3.484	2	1.742	F (2, 39) = 0.6763	P=0.5144
Residual (within columns)	100.5	39	2.576
Total	104	41
Data summary
Number of treatments (columns)	3
Number of values (total)	42
Multiple comparisons
Number of families	1
Number of comparisons per family	3
Alpha	0.05
Tukey's multiple comparisons test	Mean Diff.	95.00% CI of diff.	Below threshold?	Summary	Adjusted P Value
WT vs. HBB+/-	0.5829	-0.8951 to 2.061	No	ns	0.6057	A-B
WT vs. HBB-/-	0.6357	-0.8423 to 2.114	No	ns	0.5516	A-C
HBB+/- vs. HBB-/-	0.05286	-1.425 to 1.531	No	ns	0.9958	B-C
Test details	Mean 1	Mean 2	Mean Diff.	SE of diff.	n1	n2	q	DF
WT vs. HBB+/-	98.85	98.27	0.5829	0.6066	14	14	1.359	39
WT vs. HBB-/-	98.85	98.21	0.6357	0.6066	14	14	1.482	39
HBB+/- vs. HBB-/-	98.27	98.21	0.05286	0.6066	14	14	0.1232	39

## Sheet: Fig 1G
	WT			HBB+/-			HBB-/-
0	100	98.3	98.0583	98.8	95.3333	98.0645	97.4	98.9	96.4912
2	93.5	95.8	92.3729	93.3	87.8661	90.4494	95	95.7	96.8421
4	96.1	97.8	91.4474	96.3	95.0893	91.6667	96.3	95.1	94.1748
6	94.5	93.7	92.9032	93.9	92.2078	95	91	96.6	88.1356
8	81.4	91.7	90	89	85.9813	81.25	48	62.5	48.6487
10	86.9	95.4	87.3874	89.1	85.4839	84.5	34	41.5	25.8772
12	77.8	86.6	70.2	88.7	77.7778	69.0722	12.3	15.9	17.5
Day 8
WT	HBB+/-	HBB-/-
81.4	89	48
91.7	85.9813	62.5
90	81.25	48.6487
Table Analyzed	Viability day 8
Data sets analyzed	A-C
ANOVA summary
F	29.95
P value	0.0008
P value summary	***
Significant diff. among means (P < 0.05)?	Yes
R squared	0.909
Brown-Forsythe test
F (DFn, DFd)	0.1326 (2, 6)
P value	0.8783
P value summary	ns
Are SDs significantly different (P < 0.05)?	No
Bartlett's test
Bartlett's statistic (corrected)
P value
P value summary
Are SDs significantly different (P < 0.05)?
ANOVA table	SS	DF	MS	F (DFn, DFd)	P value
Treatment (between columns)	2253	2	1127	F (2, 6) = 29.95	P=0.0008
Residual (within columns)	225.7	6	37.61
Total	2479	8
Data summary
Number of treatments (columns)	3
Number of values (total)	9
Number of families	1
Number of comparisons per family	3
Alpha	0.05
Tukey's multiple comparisons test	Mean Diff.	95.00% CI of diff.	Below threshold?	Summary	Adjusted P Value
WT vs. HBB+/-	2.29	-13.07 to 17.65	No	ns	0.8931	A-B
WT vs. HBB-/-	34.65	19.29 to 50.01	Yes	**	0.0011	A-C
HBB+/- vs. HBB-/-	32.36	17.00 to 47.73	Yes	**	0.0016	B-C
Test details	Mean 1	Mean 2	Mean Diff.	SE of diff.	n1	n2	q	DF
WT vs. HBB+/-	87.7	85.41	2.29	5.008	3	3	0.6466	6
WT vs. HBB-/-	87.7	53.05	34.65	5.008	3	3	9.786	6
HBB+/- vs. HBB-/-	85.41	53.05	32.36	5.008	3	3	9.139	6
Day 10
WT	HBB+/-	HBB-/-
86.9	89.1	34
95.4	85.4839	41.5
87.3874	84.5	25.8772
Table Analyzed	Viability day 10
Data sets analyzed	A-C
ANOVA summary
F	99.06
P value	<0.0001
P value summary	****
Significant diff. among means (P < 0.05)?	Yes
R squared	0.9706
Brown-Forsythe test
F (DFn, DFd)	0.7083 (2, 6)
P value	0.5295
P value summary	ns
Are SDs significantly different (P < 0.05)?	No
Bartlett's test
Bartlett's statistic (corrected)
P value
P value summary
Are SDs significantly different (P < 0.05)?
ANOVA table	SS	DF	MS	F (DFn, DFd)	P value
Treatment (between columns)	5924	2	2962	F (2, 6) = 99.06	P<0.0001
Residual (within columns)	179.4	6	29.9
Total	6103	8
Data summary
Number of treatments (columns)	3
Number of values (total)	9
Number of families	1
Number of comparisons per family	3
Alpha	0.05
Tukey's multiple comparisons test	Mean Diff.	95.00% CI of diff.	Below threshold?	Summary	Adjusted P Value
WT vs. HBB+/-	3.535	-10.16 to 17.23	No	ns	0.7214	A-B
WT vs. HBB-/-	56.1	42.40 to 69.80	Yes	****	<0.0001	A-C
HBB+/- vs. HBB-/-	52.57	38.87 to 66.27	Yes	****	<0.0001	B-C
Test details	Mean 1	Mean 2	Mean Diff.	SE of diff.	n1	n2	q	DF
WT vs. HBB+/-	89.9	86.36	3.535	4.465	3	3	1.12	6
WT vs. HBB-/-	89.9	33.79	56.1	4.465	3	3	17.77	6
HBB+/- vs. HBB-/-	86.36	33.79	52.57	4.465	3	3	16.65	6
Day 12
WT	HBB+/-	HBB-/-
77.8	88.7	12.3
86.6	77.7778	15.9
70.2	69.0722	17.5
Table Analyzed	Viability day 12
Data sets analyzed	A-C
ANOVA summary
F	69.84
P value	<0.0001
P value summary	****
Significant diff. among means (P < 0.05)?	Yes
R squared	0.9588
Brown-Forsythe test
F (DFn, DFd)	0.9659 (2, 6)
P value	0.4328
P value summary	ns
Are SDs significantly different (P < 0.05)?	No
Bartlett's test
Bartlett's statistic (corrected)
P value
P value summary
Are SDs significantly different (P < 0.05)?
ANOVA table	SS	DF	MS	F (DFn, DFd)	P value
Treatment (between columns)	7970	2	3985	F (2, 6) = 69.84	P<0.0001
Residual (within columns)	342.4	6	57.06
Total	8312	8
Data summary
Number of treatments (columns)	3
Number of values (total)	9
Number of families	1
Number of comparisons per family	3
Alpha	0.05
Tukey's multiple comparisons test	Mean Diff.	95.00% CI of diff.	Below threshold?	Summary	Adjusted P Value
WT vs. HBB+/-	-0.3166	-19.24 to 18.61	No	ns	0.9985	A-B
WT vs. HBB-/-	62.97	44.04 to 81.89	Yes	***	0.0001	A-C
HBB+/- vs. HBB-/-	63.28	44.36 to 82.21	Yes	***	0.0001	B-C
Test details	Mean 1	Mean 2	Mean Diff.	SE of diff.	n1	n2	q	DF
WT vs. HBB+/-	78.2	78.52	-0.3166	6.168	3	3	0.07261	6
WT vs. HBB-/-	78.2	15.23	62.97	6.168	3	3	14.44	6
HBB+/- vs. HBB-/-	78.52	15.23	63.28	6.168	3	3	14.51	6

## Sheet: Fig 1H
	WT			HBB+/-			HBB-/-
Day 5	3.45	12.64	3.83	4.46	13.41	5.01	11.18	24.7	11.02
Day 6	6.29	12.26	8.95	10.7	14.14	11.26	26.4	40.6	18.94
Day 7	9.82	9.44	10.08	15.99	15.68	17.74	52.8	69.3	44.6
Day 5
WT	HBB+/-	HBB-/-
3.45	4.46	11.18
12.64	13.41	24.7
3.83	5.01	11.02
Table Analyzed	Day 5 % AnV pos
Data sets analyzed	A-C
ANOVA summary
F	1.923
P value	0.2263
P value summary	ns
Significant diff. among means (P < 0.05)?	No
R squared	0.3906
Brown-Forsythe test
F (DFn, DFd)	0.06628 (2, 6)
P value	0.9365
P value summary	ns
Are SDs significantly different (P < 0.05)?	No
Bartlett's test
Bartlett's statistic (corrected)
P value
P value summary
Are SDs significantly different (P < 0.05)?
ANOVA table	SS	DF	MS	F (DFn, DFd)	P value
Treatment (between columns)	146	2	72.98	F (2, 6) = 1.923	P=0.2263
Residual (within columns)	227.7	6	37.95
Total	373.7	8
Data summary
Number of treatments (columns)	3
Number of values (total)	9
Number of families	1
Number of comparisons per family	3
Alpha	0.05
Tukey's multiple comparisons test	Mean Diff.	95.00% CI of diff.	Below threshold?	Summary	Adjusted P Value
WT vs. HBB+/-	-0.9867	-16.42 to 14.45	No	ns	0.9791	A-B
WT vs. HBB-/-	-8.993	-24.43 to 6.440	No	ns	0.2515	A-C
HBB+/- vs. HBB-/-	-8.007	-23.44 to 7.427	No	ns	0.3191	B-C
Test details	Mean 1	Mean 2	Mean Diff.	SE of diff.	n1	n2	q	DF
WT vs. HBB+/-	6.64	7.627	-0.9867	5.03	3	3	0.2774	6
WT vs. HBB-/-	6.64	15.63	-8.993	5.03	3	3	2.528	6
HBB+/- vs. HBB-/-	7.627	15.63	-8.007	5.03	3	3	2.251	6
Day 6
WT	HBB+/-	HBB-/-
6.29	10.7	26.4
12.26	14.14	40.6
8.95	11.26	18.94
Table Analyzed	Day 6 % AnV pos
Data sets analyzed	A-C
ANOVA summary
F	7.461
P value	0.0236
P value summary	*
Significant diff. among means (P < 0.05)?	Yes
R squared	0.7132
Brown-Forsythe test
F (DFn, DFd)	1.744 (2, 6)
P value	0.2529
P value summary	ns
Are SDs significantly different (P < 0.05)?	No
Bartlett's test
Bartlett's statistic (corrected)
P value
P value summary
Are SDs significantly different (P < 0.05)?
ANOVA table	SS	DF	MS	F (DFn, DFd)	P value
Treatment (between columns)	663.7	2	331.8	F (2, 6) = 7.461	P=0.0236
Residual (within columns)	266.9	6	44.48
Total	930.5	8
Data summary
Number of treatments (columns)	3
Number of values (total)	9
Number of families	1
Number of comparisons per family	3
Alpha	0.05
Tukey's multiple comparisons test	Mean Diff.	95.00% CI of diff.	Below threshold?	Summary	Adjusted P Value
WT vs. HBB+/-	-2.867	-19.57 to 13.84	No	ns	0.8616	A-B
WT vs. HBB-/-	-19.48	-36.19 to -2.773	Yes	*	0.0271	A-C
HBB+/- vs. HBB-/-	-16.61	-33.32 to 0.09410	No	ns	0.0511	B-C
Test details	Mean 1	Mean 2	Mean Diff.	SE of diff.	n1	n2	q	DF
WT vs. HBB+/-	9.167	12.03	-2.867	5.445	3	3	0.7445	6
WT vs. HBB-/-	9.167	28.65	-19.48	5.445	3	3	5.059	6
HBB+/- vs. HBB-/-	12.03	28.65	-16.61	5.445	3	3	4.315	6
Day 7
WT	HBB+/-	HBB-/-
9.82	15.99	52.8
9.44	15.68	69.3
10.08	17.74	44.6
Table Analyzed	Day 7 % AnV pos
Data sets analyzed	A-C
ANOVA summary
F	34.49
P value	0.0005
P value summary	***
Significant diff. among means (P < 0.05)?	Yes
R squared	0.92
Brown-Forsythe test
F (DFn, DFd)	2.642 (2, 6)
P value	0.1503
P value summary	ns
Are SDs significantly different (P < 0.05)?	No
Bartlett's test
Bartlett's statistic (corrected)
P value
P value summary
Are SDs significantly different (P < 0.05)?
ANOVA table	SS	DF	MS	F (DFn, DFd)	P value
Treatment (between columns)	3670	2	1835	F (2, 6) = 34.49	P=0.0005
Residual (within columns)	319.2	6	53.2
Total	3989	8
Data summary
Number of treatments (columns)	3
Number of values (total)	9
Number of families	1
Number of comparisons per family	3
Alpha	0.05
Tukey's multiple comparisons test	Mean Diff.	95.00% CI of diff.	Below threshold?	Summary	Adjusted P Value
WT vs. HBB+/-	-6.69	-24.96 to 11.58	No	ns	0.5357	A-B
WT vs. HBB-/-	-45.79	-64.06 to -27.51	Yes	***	0.0006	A-C
HBB+/- vs. HBB-/-	-39.1	-57.37 to -20.82	Yes	**	0.0015	B-C
Test details	Mean 1	Mean 2	Mean Diff.	SE of diff.	n1	n2	q	DF
WT vs. HBB+/-	9.78	16.47	-6.69	5.955	3	3	1.589	6
WT vs. HBB-/-	9.78	55.57	-45.79	5.955	3	3	10.87	6
HBB+/- vs. HBB-/-	16.47	55.57	-39.1	5.955	3	3	9.284	6

## Sheet: Fig 1J
WT	HBB+/-	HBB-/-
78	71.9	5.91
76.1	58.2	3.75
71.1	61.2	5.23
Table Analyzed	Q4
Data sets analyzed	A-C
ANOVA summary
F	193.8
P value	<0.0001
P value summary	****
Significant diff. among means (P < 0.05)?	Yes
R squared	0.9848
Brown-Forsythe test
F (DFn, DFd)	0.9001 (2, 6)
P value	0.4551
P value summary	ns
Are SDs significantly different (P < 0.05)?	No
Bartlett's test
Bartlett's statistic (corrected)
P value
P value summary
Are SDs significantly different (P < 0.05)?
ANOVA table	SS	DF	MS	F (DFn, DFd)	P value
Treatment (between columns)	8500	2	4250	F (2, 6) = 193.8	P<0.0001
Residual (within columns)	131.6	6	21.93
Total	8632	8
Data summary
Number of treatments (columns)	3
Number of values (total)	9
Number of families	1
Number of comparisons per family	3
Alpha	0.05
Tukey's multiple comparisons test	Mean Diff.	95.00% CI of diff.	Below threshold?	Summary	Adjusted P Value
WT vs. HBB+/-	11.3	-0.4316 to 23.03	No	ns	0.0575	A-B
WT vs. HBB-/-	70.1	58.37 to 81.83	Yes	****	<0.0001	A-C
HBB+/- vs. HBB-/-	58.8	47.07 to 70.53	Yes	****	<0.0001	B-C
Test details	Mean 1	Mean 2	Mean Diff.	SE of diff.	n1	n2	q	DF
WT vs. HBB+/-	75.07	63.77	11.3	3.824	3	3	4.18	6
WT vs. HBB-/-	75.07	4.963	70.1	3.824	3	3	25.93	6
HBB+/- vs. HBB-/-	63.77	4.963	58.8	3.824	3	3	21.75	6

## Sheet: Fig 1K
WT	HBB+/-	HBB-/-
3.35	3.8	48.9
2.2	9.14	48.2
8.98	10.9	57.7
Table Analyzed	Q2
Data sets analyzed	A-C
ANOVA summary
F	112.1
P value	<0.0001
P value summary	****
Significant diff. among means (P < 0.05)?	Yes
R squared	0.9739
Brown-Forsythe test
F (DFn, DFd)	0.05501 (2, 6)
P value	0.9469
P value summary	ns
Are SDs significantly different (P < 0.05)?	No
Bartlett's test
Bartlett's statistic (corrected)
P value
P value summary
Are SDs significantly different (P < 0.05)?
ANOVA table	SS	DF	MS	F (DFn, DFd)	P value
Treatment (between columns)	4101	2	2051	F (2, 6) = 112.1	P<0.0001
Residual (within columns)	109.7	6	18.29
Total	4211	8
Data summary
Number of treatments (columns)	3
Number of values (total)	9
Number of families	1
Number of comparisons per family	3
Alpha	0.05
Tukey's multiple comparisons test	Mean Diff.	95.00% CI of diff.	Below threshold?	Summary	Adjusted P Value
WT vs. HBB+/-	-3.103	-13.82 to 7.610	No	ns	0.6664	A-B
WT vs. HBB-/-	-46.76	-57.47 to -36.04	Yes	****	<0.0001	A-C
HBB+/- vs. HBB-/-	-43.65	-54.37 to -32.94	Yes	****	<0.0001	B-C
Test details	Mean 1	Mean 2	Mean Diff.	SE of diff.	n1	n2	q	DF
WT vs. HBB+/-	4.843	7.947	-3.103	3.492	3	3	1.257	6
WT vs. HBB-/-	4.843	51.6	-46.76	3.492	3	3	18.94	6
HBB+/- vs. HBB-/-	7.947	51.6	-43.65	3.492	3	3	17.68	6

## Sheet: Fig 1L
WT	HBB+/-	HBB-/-
0.042949	0.052851	8.27411
0.028909	0.157045	12.8533
0.126301	0.178105	11.0325
Table Analyzed	Ratio
Data sets analyzed	A-C
ANOVA summary
F	63.6
P value	<0.0001
P value summary	****
Significant diff. among means (P < 0.05)?	Yes
R squared	0.955
Brown-Forsythe test
F (DFn, DFd)	3.374 (2, 6)
P value	0.1043
P value summary	ns
Are SDs significantly different (P < 0.05)?	No
Bartlett's test
Bartlett's statistic (corrected)
P value
P value summary
Are SDs significantly different (P < 0.05)?
ANOVA table	SS	DF	MS	F (DFn, DFd)	P value
Treatment (between columns)	225.7	2	112.8	F (2, 6) = 63.60	P<0.0001
Residual (within columns)	10.65	6	1.774
Total	236.3	8
Data summary
Number of treatments (columns)	3
Number of values (total)	9
Number of families	1
Number of comparisons per family	3
Alpha	0.05
Tukey's multiple comparisons test	Mean Diff.	95.00% CI of diff.	Below threshold?	Summary	Adjusted P Value
WT vs. HBB+/-	-0.06328	-3.400 to 3.274	No	ns	0.9981	A-B
WT vs. HBB-/-	-10.65	-13.99 to -7.317	Yes	***	0.0002	A-C
HBB+/- vs. HBB-/-	-10.59	-13.93 to -7.254	Yes	***	0.0002	B-C
Test details	Mean 1	Mean 2	Mean Diff.	SE of diff.	n1	n2	q	DF
WT vs. HBB+/-	0.06605	0.1293	-0.06328	1.088	3	3	0.08229	6
WT vs. HBB-/-	0.06605	10.72	-10.65	1.088	3	3	13.85	6
HBB+/- vs. HBB-/-	0.1293	10.72	-10.59	1.088	3	3	13.77	6

## Sheet: Fig 2A
Control	Pom	Dec
1	1.68324
1	2.28293	2.13609
1	2.20206	2.28541
1	1.82169	1.72109
Table Analyzed	Day 6 gamma norm total norm to cont
Data sets analyzed	A-C
ANOVA summary
F	24.97
P value	0.0004
P value summary	***
Significant diff. among means (P < 0.05)?	Yes
R squared	0.8619
Brown-Forsythe test
F (DFn, DFd)	5.074 (2, 8)
P value	0.0378
P value summary	*
Are SDs significantly different (P < 0.05)?	Yes
Bartlett's test
Bartlett's statistic (corrected)
P value
P value summary
Are SDs significantly different (P < 0.05)?
ANOVA table	SS	DF	MS	F (DFn, DFd)	P value
Treatment (between columns)	2.647	2	1.324	F (2, 8) = 24.97	P=0.0004
Residual (within columns)	0.424	8	0.053
Total	3.071	10
Data summary
Number of treatments (columns)	3
Number of values (total)	11
Number of families	1
Number of comparisons per family	3
Alpha	0.05
Tukey's multiple comparisons test	Mean Diff.	95.00% CI of diff.	Below threshold?	Summary	Adjusted P Value
Control vs. Pom	-0.9975	-1.463 to -0.5323	Yes	***	0.0007	A-B
Control vs. Dec	-1.048	-1.550 to -0.5451	Yes	***	0.0009	A-C
Pom vs. Dec	-0.05005	-0.5525 to 0.4524	No	ns	0.9565	B-C
Test details	Mean 1	Mean 2	Mean Diff.	SE of diff.	n1	n2	q	DF
Control vs. Pom	1	1.997	-0.9975	0.1628	4	4	8.666	8
Control vs. Dec	1	2.048	-1.048	0.1758	4	3	8.426	8
Pom vs. Dec	1.997	2.048	-0.05005	0.1758	4	3	0.4026	8

## Sheet: Fig 2D
Day 7
Control	Pom	Dec
1	0.297301	0.221767
1	0.415808	0.169362
1	0.364009	0.249022
Table Analyzed	Day 7 IE
Data sets analyzed	A-C
ANOVA summary
F	305
P value	<0.0001
P value summary	****
Significant diff. among means (P < 0.05)?	Yes
R squared	0.9903
Brown-Forsythe test
F (DFn, DFd)	1.908 (2, 6)
P value	0.2284
P value summary	ns
Are SDs significantly different (P < 0.05)?	No
Bartlett's test
Bartlett's statistic (corrected)
P value
P value summary
Are SDs significantly different (P < 0.05)?
ANOVA table	SS	DF	MS	F (DFn, DFd)	P value
Treatment (between columns)	1.051	2	0.5254	F (2, 6) = 305.0	P<0.0001
Residual (within columns)	0.01034	6	0.001723
Total	1.061	8
Data summary
Number of treatments (columns)	3
Number of values (total)	9
Number of families	1
Number of comparisons per family	3
Alpha	0.05
Tukey's multiple comparisons test	Mean Diff.	95.00% CI of diff.	Below threshold?	Summary	Adjusted P Value
Control vs. Pom	0.641	0.5370 to 0.7449	Yes	****	<0.0001	A-B
Control vs. Dec	0.7866	0.6826 to 0.8906	Yes	****	<0.0001	A-C
Pom vs. Dec	0.1457	0.04167 to 0.2496	Yes	*	0.0121	B-C
Test details	Mean 1	Mean 2	Mean Diff.	SE of diff.	n1	n2	q	DF
Control vs. Pom	1	0.359	0.641	0.03389	3	3	26.75	6
Control vs. Dec	1	0.2134	0.7866	0.03389	3	3	32.82	6
Pom vs. Dec	0.359	0.2134	0.1457	0.03389	3	3	6.078	6
Day 8
Control	Pom	Dec
1	0.190574	0.147586
1	0.505764	0.394432
1	0.240485	0.260848
Table Analyzed	Day 8 IE
Data sets analyzed	A-C
ANOVA summary
F	34.5
P value	0.0005
P value summary	***
Significant diff. among means (P < 0.05)?	Yes
R squared	0.92
Brown-Forsythe test
F (DFn, DFd)	1.097 (2, 6)
P value	0.3926
P value summary	ns
Are SDs significantly different (P < 0.05)?	No
Bartlett's test
Bartlett's statistic (corrected)
P value
P value summary
Are SDs significantly different (P < 0.05)?
ANOVA table	SS	DF	MS	F (DFn, DFd)	P value
Treatment (between columns)	1.011	2	0.5057	F (2, 6) = 34.50	P=0.0005
Residual (within columns)	0.08794	6	0.01466
Total	1.099	8
Data summary
Number of treatments (columns)	3
Number of values (total)	9
Number of families	1
Number of comparisons per family	3
Alpha	0.05
Tukey's multiple comparisons test	Mean Diff.	95.00% CI of diff.	Below threshold?	Summary	Adjusted P Value
Control vs. Pom	0.6877	0.3844 to 0.9910	Yes	**	0.0011	A-B
Control vs. Dec	0.7324	0.4291 to 1.036	Yes	***	0.0008	A-C
Pom vs. Dec	0.04465	-0.2586 to 0.3479	No	ns	0.8955	B-C
Test details	Mean 1	Mean 2	Mean Diff.	SE of diff.	n1	n2	q	DF
Control vs. Pom	1	0.3123	0.6877	0.09885	3	3	9.839	6
Control vs. Dec	1	0.2676	0.7324	0.09885	3	3	10.48	6
Pom vs. Dec	0.3123	0.2676	0.04465	0.09885	3	3	0.6388	6

[truncated: 43 more sheets: Fig 2E, Fig 2F, Fig 3B, Fig 3D WB, Fig 3E, Fig 3F, Fig 3G, Fig 3H, Fig 3J, Fig 3K, Fig 3L, Fig 5Bi, Fig 5Bii, Fig 6A, Fig 6B, Fig 6C, Fig 6D, Fig 6Ei, Fig 6Eii, Fig 6Eiii …]
